# Supplementary material for: Receptor-substrate competition for the TonB homolog FusB suggests a model for ferredoxin import
Source: J Biol Chem. 2026 May 6;302(6):113121. doi: 10.1016/j.jbc.2026.113121 (PMC13253070; doi:10.1016/j.jbc.2026.113121)
Supplement: Tables S5 and S6 [file mmc2.xlsx]

## Sheet: Sequences used for logo figure 
accession	motif	TonB type	Strain	Genus
gene-FOC80_RS01080	-VGTQHYP	other	Achromobacter_denitrificans_FDAARGOS786	Achromobacter
gene-FOC80_RS15670	EQPGLHYP	additional	Achromobacter_denitrificans_FDAARGOS786	Achromobacter
gene-FOC80_RS25960	ARPMPNYP	additional	Achromobacter_denitrificans_FDAARGOS786	Achromobacter
gene-EL339_RS20690	ARPMPNYP	additional	Achromobacter_insolitus_NCTC13520	Achromobacter
gene-EL339_RS25990	VQPGVAYP	other	Achromobacter_insolitus_NCTC13520	Achromobacter
gene-EL339_RS26835	-VGTQHYP	other	Achromobacter_insolitus_NCTC13520	Achromobacter
gene-QEP15_RS02600	-VGTQHYP	other	Achromobacter_mucicolens_Y3	Achromobacter
gene-QEP15_RS07675	ARPMPNYP	additional	Achromobacter_mucicolens_Y3	Achromobacter
gene-AruCF_RS02170	-VGTQHYP	other	Achromobacter_ruhlandii_SCCH3ACH331365	Achromobacter
gene-AruCF_RS06160	ARPMPNYP	additional	Achromobacter_ruhlandii_SCCH3ACH331365	Achromobacter
gene-RAS12_RS03625	TLRIDILP	other	Achromobacter_seleniivolatilans_R39	Achromobacter
gene-RAS12_RS13090	ARPMPNYP	additional	Achromobacter_seleniivolatilans_R39	Achromobacter
gene-RAS12_RS18320	VQPGVAYP	other	Achromobacter_seleniivolatilans_R39	Achromobacter
gene-RAS12_RS19015	-VGTQHYP	other	Achromobacter_seleniivolatilans_R39	Achromobacter
gene-RAS12_RS29180	GVVAPAYP	additional	Achromobacter_seleniivolatilans_R39	Achromobacter
gene-CVS48_RS03240	-IGTQHYP	other	Achromobacter_spanius_DSM23806	Achromobacter
gene-CVS48_RS26410	ARPMPTYP	additional	Achromobacter_spanius_DSM23806	Achromobacter
gene-WHX56_RS07940	-VGTQHYP	other	Achromobacter_veterisilvae_AB1	Achromobacter
gene-WHX56_RS14380	ARPMPNYP	additional	Achromobacter_veterisilvae_AB1	Achromobacter
gene-I6I48_RS07350	-VGTQHYP	other	Achromobacter_xylosoxidans_FDAARGOS1091	Achromobacter
gene-I6I48_RS14570	ARPMPNYP	additional	Achromobacter_xylosoxidans_FDAARGOS1091	Achromobacter
gene-TKWG_RS10455	VKPKPTYP	additional	Advenella_kashmirensis_WT001	Advenella
gene-MIM_RS11690	VKPKPTYP	additional	Advenella_mimigardefordensis_DPN7	Advenella
gene-MIM_RS17035	-ARNHGYP	other	Advenella_mimigardefordensis_DPN7	Advenella
I6G90_RS00180	EPALPAKP	additional	Aeromonas_allosaccharophila_FDAARGOS_933	Aeromonas
I6G90_RS16045	QRIEPVYP	additional	Aeromonas_allosaccharophila_FDAARGOS_933	Aeromonas
IU367_RS02695	SRNESRYP	additional	Aeromonas_bestiarum_YK48	Aeromonas
IU367_RS04210	ATFEPMMP	additional	Aeromonas_bestiarum_YK48	Aeromonas
IU367_RS12405	NNPEPPYP	additional	Aeromonas_bestiarum_YK48	Aeromonas
IU367_RS15890	GGAPAKRP	additional	Aeromonas_bestiarum_YK48	Aeromonas
IU367_RS21770	QRIEPVYP	additional	Aeromonas_bestiarum_YK48	Aeromonas
DQN91_RS05890	GGLPAKRP	additional	Aeromonas_caviae_NCTC12244	Aeromonas
DQN91_RS11765	NNPEPPYP	additional	Aeromonas_caviae_NCTC12244	Aeromonas
DQN91_RS16520	ATFEPMMP	additional	Aeromonas_caviae_NCTC12244	Aeromonas
DQN91_RS21070	QRVEPVYP	additional	Aeromonas_caviae_NCTC12244	Aeromonas
CK627_RS01080	TRMESRYP	additional	Aeromonas_dhakensis_KNMc6U21	Aeromonas
CK627_RS04105	QRIEPVYP	additional	Aeromonas_dhakensis_KNMc6U21	Aeromonas
CK627_RS08565	ATFEPMMP	additional	Aeromonas_dhakensis_KNMc6U21	Aeromonas
CK627_RS13760	NNPEPQYP	additional	Aeromonas_dhakensis_KNMc6U21	Aeromonas
EL255_RS04445	ATFEPMMP	additional	Aeromonas_encheleia_NCTC12917	Aeromonas
EL255_RS09325	NNPEPPYP	additional	Aeromonas_encheleia_NCTC12917	Aeromonas
EL255_RS15745	PVRRPAKP	additional	Aeromonas_encheleia_NCTC12917	Aeromonas
EL255_RS21075	QRVEPVYP	additional	Aeromonas_encheleia_NCTC12917	Aeromonas
LA321_RS01060	EEALPTKP	additional	Aeromonas_enteropelogenes_FDAARGOS1510	Aeromonas
LA321_RS02285	ATFEPMMP	additional	Aeromonas_enteropelogenes_FDAARGOS1510	Aeromonas
LA321_RS06405	QRVEPVYP	additional	Aeromonas_enteropelogenes_FDAARGOS1510	Aeromonas
AHA_RS10030	NNPEPQYP	additional	Aeromonas_hydrophila_ATCC7966	Aeromonas
AHA_RS17390	ATFEPMMP	additional	Aeromonas_hydrophila_ATCC7966	Aeromonas
AHA_RS19045	TRMESRYP	additional	Aeromonas_hydrophila_ATCC7966	Aeromonas
AHA_RS21450	QRIEPVYP	additional	Aeromonas_hydrophila_ATCC7966	Aeromonas
I6H43_RS04745	PVVVPAKP	additional	Aeromonas_jandaei_FDAARGOS_986	Aeromonas
I6H43_RS06165	ATFEPMMP	additional	Aeromonas_jandaei_FDAARGOS_986	Aeromonas
I6H43_RS10500	QRIEPVYP	additional	Aeromonas_jandaei_FDAARGOS_986	Aeromonas
I6H43_RS20225	HNPEPPYP	additional	Aeromonas_jandaei_FDAARGOS_986	Aeromonas
KI797_RS04270	ATFEPMMP	additional	Aeromonas_media_TR31	Aeromonas
KI797_RS20690	QRVEPVYP	additional	Aeromonas_media_TR31	Aeromonas
WJM78_RS16490	ATFEPMMP	additional	Aeromonas_popoffii_BE5	Aeromonas
WJM78_RS18175	GRNESRYP	additional	Aeromonas_popoffii_BE5	Aeromonas
WJM78_RS22460	QRIEPVYP	additional	Aeromonas_popoffii_BE5	Aeromonas
WIR04_RS11505	NNPEPPYP	additional	Aeromonas_rivipollensis_BE1	Aeromonas
WIR04_RS16120	ATFEPMMP	additional	Aeromonas_rivipollensis_BE1	Aeromonas
WIR04_RS20710	QRVEPVYP	additional	Aeromonas_rivipollensis_BE1	Aeromonas
KYK33_RS02970	RTVEPRYP	additional	Aeromonas_rivuli_20VB00005	Aeromonas
KYK33_RS04515	ATFEPMMP	additional	Aeromonas_rivuli_20VB00005	Aeromonas
KYK33_RS19910	QRIEPAYP	additional	Aeromonas_rivuli_20VB00005	Aeromonas
ONZ54_RS02645	TRVESRYP	additional	Aeromonas_salmonicida_AS3	Aeromonas
ONZ54_RS05040	ATFEPMMP	additional	Aeromonas_salmonicida_AS3	Aeromonas
ONZ54_RS10285	NNPEPPYP	additional	Aeromonas_salmonicida_AS3	Aeromonas
ONZ54_RS22380	QRIEPVYP	additional	Aeromonas_salmonicida_AS3	Aeromonas
FE240_RS13075	ATFEPMMP	additional	Aeromonas_simiae_A6	Aeromonas
FE240_RS17485	QRIEPTYP	additional	Aeromonas_simiae_A6	Aeromonas
FOB40_RS14925	QRIEPVYP	additional	Aeromonas_veronii_FDAARGOS_632	Aeromonas
FOB40_RS18885	ATFEPMMP	additional	Aeromonas_veronii_FDAARGOS_632	Aeromonas
FOB40_RS20170	EPALPAKP	additional	Aeromonas_veronii_FDAARGOS_632	Aeromonas
gene-FE795_RS10380	RRPVPVYP	additional	Alcaligenes_ammonioxydans_HO1	Alcaligenes
gene-MTR80_RS10165	RRPVPVYP	additional	Alcaligenes_aquatilis_AS1	Alcaligenes
gene-UZ73_RS01475	RRPVPVYP	additional	Alcaligenes_faecalis_ZD02	Alcaligenes
ABO_RS00555	TMGTRNFP	additional	Alcanivorax_borkumensis_SK2	Alcanivorax
ABO_RS10130	IDYNKQYP	other	Alcanivorax_borkumensis_SK2	Alcanivorax
OCU49_RS14310	TLTIHLFP	other	Aliamphritea_ceti_KCTC42154	Aliamphritea
OCU49_RS22035	AVGNLNYP	other	Aliamphritea_ceti_KCTC42154	Aliamphritea
OCU49_RS22280	VRINPQYP	additional	Aliamphritea_ceti_KCTC42154	Aliamphritea
PCI15_RS00835	SDQKPKYP	other	Aliamphritea_hakodatensis_PT3	Aliamphritea
PCI15_RS13940	TLTIHLFP	other	Aliamphritea_hakodatensis_PT3	Aliamphritea
PCI15_RS17700	IAREKRYP	other	Aliamphritea_hakodatensis_PT3	Aliamphritea
PCI15_RS22240	VRVNPQYP	additional	Aliamphritea_hakodatensis_PT3	Aliamphritea
B5T_RS00350	ITGTRHFP	additional	Alloalcanivorax_dieselolei_B5	Alloalcanivorax
B5T_RS05230	IEYNKVYP	other	Alloalcanivorax_dieselolei_B5	Alloalcanivorax
B5T_RS23735	LDRRKRYP	other	Alloalcanivorax_dieselolei_B5	Alloalcanivorax
RYH70_RS00360	VTGTRHFP	additional	Alloalcanivorax_xenomutans_GOM8	Alloalcanivorax
RYH70_RS05145	IEYNKVYP	other	Alloalcanivorax_xenomutans_GOM8	Alloalcanivorax
OCU43_RS02060	IDQHKRYP	additional	Amphritea_atlantica_JCM14776	Amphritea
OCU43_RS12850	ILSLHLLP	other	Amphritea_atlantica_JCM14776	Amphritea
OCU43_RS17735	ITRFKRYP	other	Amphritea_atlantica_JCM14776	Amphritea
OCU43_RS20165	SPAPPQYP	additional	Amphritea_atlantica_JCM14776	Amphritea
OCU43_RS21205	SVGNLNYP	other	Amphritea_atlantica_JCM14776	Amphritea
PT3_RS01325	SVGNLNYP	other	Amphritea_japonica_JCM14782	Amphritea
PT3_RS01950	IDKNKRYP	additional	Amphritea_japonica_JCM14782	Amphritea
PT3_RS10070	SLALHLLP	other	Amphritea_japonica_JCM14782	Amphritea
PT3_RS17625	PPTPPRYP	additional	Amphritea_japonica_JCM14782	Amphritea
gene-ASTEX_RS06415	SNPPPAYP	additional	Asticcacaulis_excentricus_CB48	Asticcacaulis
gene-ASTEX_RS11845	IEQHKRYP	other	Asticcacaulis_excentricus_CB48	Asticcacaulis
gene-ASTEX_RS19790	-EQFKIYP	other	Asticcacaulis_excentricus_CB48	Asticcacaulis
gene-IX83_RS04645	NNPKPPYP	additional	Basilea_psittacipulmonis_DSM24701	Basilea
HF888_RS02755	AMDAVVYP	additional	Bermanella_marisrubri_RED65	Bermanella
HF888_RS04595	VKVAPQYP	additional	Bermanella_marisrubri_RED65	Bermanella
HF888_RS05555	LHQHKRYP	other	Bermanella_marisrubri_RED65	Bermanella
HF888_RS07960	VRVNPRYP	additional	Bermanella_marisrubri_RED65	Bermanella
HF888_RS15995	IEEGIEYP	other	Bermanella_marisrubri_RED65	Bermanella
HF888_RS16045	SVGNLNYP	additional	Bermanella_marisrubri_RED65	Bermanella
HNO51_RS00225	-NRVHPAP	additional	Billgrantia_sulfidoxydans_MCCC1A11059	Billgrantia
HNO51_RS07785	NRVPPEYP	additional	Billgrantia_sulfidoxydans_MCCC1A11059	Billgrantia
EKK97_RS25745	ELQFLIRP	additional	Billgrantia_tianxiuensis_BCM45	Billgrantia
gene-U0029_RS02070	AIGTEHFP	additional	Bordetella_avium_HAMBI2160	Bordetella
gene-U0029_RS07480	TRPSPRYP	additional	Bordetella_avium_HAMBI2160	Bordetella
gene-BAU06_RS16495	PGPSAVYP	additional	Bordetella_bronchialis_AU3182	Bordetella
gene-BAU06_RS22695	AVGTQNYP	additional	Bordetella_bronchialis_AU3182	Bordetella
gene-EL288_RS02985	-IGTRHYP	other	Bordetella_bronchiseptica_NCTC10543	Bordetella
gene-EL288_RS08210	ARPMPVYP	additional	Bordetella_bronchiseptica_NCTC10543	Bordetella
gene-BAU07_RS09715	AGPAPVYP	additional	Bordetella_flabilis_AU10664	Bordetella
gene-BAU07_RS22840	AVGTQHYP	additional	Bordetella_flabilis_AU10664	Bordetella
gene-EL326_RS07245	DRPAPKYP	additional	Bordetella_hinzii_NCTC13199	Bordetella
gene-EL326_RS13730	TVGTQHFP	additional	Bordetella_hinzii_NCTC13199	Bordetella
gene-LK440_RS08055	GWNQPVYP	additional	Bordetella_holmesii_FDAARGOS1539	Bordetella
gene-LK440_RS10880	DRPAPRYP	additional	Bordetella_holmesii_FDAARGOS1539	Bordetella
gene-LK409_RS10775	ARPMPVYP	additional	Bordetella_parapertussis_FDAARGOS1541	Bordetella
gene-LK409_RS17835	-IGTRHYP	other	Bordetella_parapertussis_FDAARGOS1541	Bordetella
gene-CXD86_RS02925	ARPMPVYP	additional	Bordetella_pertussis_H640	Bordetella
gene-CXD86_RS15665	-IGTRHYP	other	Bordetella_pertussis_H640	Bordetella
gene-BPET_RS02850	-IGTQHYP	other	Bordetella_petrii	Bordetella
gene-BPET_RS13630	RRPMPVYP	additional	Bordetella_petrii	Bordetella
gene-BBN53_RS02485	TIGTQHFP	additional	Bordetella_pseudohinzii_HI4681	Bordetella
gene-BBN53_RS07725	DRPAPRYP	additional	Bordetella_pseudohinzii_HI4681	Bordetella
AWC36_RS08075	SRVEPQYP	canonical	Brenneria_goodwinii_FRB141	Brenneria
AWC36_RS11050	MVPAPDYP	other	Brenneria_goodwinii_FRB141	Brenneria
AWC36_RS14580	LHRRVNYP	additional	Brenneria_goodwinii_FRB141	Brenneria
AWC36_RS15665	SKQAPDYP	additional	Brenneria_goodwinii_FRB141	Brenneria
HC231_RS10725	SRVEPQYP	canonical	Brenneria_izadpanahii_Iran50	Brenneria
HC231_RS15345	MVPAPDYP	additional	Brenneria_izadpanahii_Iran50	Brenneria
HC231_RS20240	SKQAPDYP	additional	Brenneria_izadpanahii_Iran50	Brenneria
EH206_RS00140	NNPAPRYP	additional	Brenneria_nigrifluens_DSM30175	Brenneria
EH206_RS02675	LERRKKYP	other	Brenneria_nigrifluens_DSM30175	Brenneria
EH206_RS11170	SRAQPQYP	canonical	Brenneria_nigrifluens_DSM30175	Brenneria
EH206_RS15870	AVPQPEYP	other	Brenneria_nigrifluens_DSM30175	Brenneria
EH206_RS18750	VRASVPYP	additional	Brenneria_nigrifluens_DSM30175	Brenneria
EH206_RS21460	HNPAPPYP	additional	Brenneria_nigrifluens_DSM30175	Brenneria
EH207_RS09040	NRAQPQYP	canonical	Brenneria_rubrifaciens_6D370	Brenneria
BRE312_RS00135	NNPAPRYP	additional	Brenneria_sp_EniD312	Brenneria
BRE312_RS02635	LERRKKYP	other	Brenneria_sp_EniD312	Brenneria
BRE312_RS10870	SRAQPQYP	canonical	Brenneria_sp_EniD312	Brenneria
BRE312_RS15710	AVPQPEYP	other	Brenneria_sp_EniD312	Brenneria
BRE312_RS18810	VRASVPYP	additional	Brenneria_sp_EniD312	Brenneria
BRE312_RS21030	HNPAPPYP	additional	Brenneria_sp_EniD312	Brenneria
gene-M8231_RS02025	VRPRLVFP	additional	Brevundimonas_albigilva_TT17	Brevundimonas
gene-M8231_RS06375	AQMARAYP	additional	Brevundimonas_albigilva_TT17	Brevundimonas
gene-M8231_RS16385	QVTADDFP	additional	Brevundimonas_albigilva_TT17	Brevundimonas
gene-M8231_RS16875	RQPRPEFP	additional	Brevundimonas_albigilva_TT17	Brevundimonas
gene-U0030_RS01715	QAPQPEFP	additional	Brevundimonas_bullata_HAMBI0262	Brevundimonas
gene-U0030_RS04435	RQVAPEFP	additional	Brevundimonas_bullata_HAMBI0262	Brevundimonas
gene-U0030_RS04830	DQLRRLHP	additional	Brevundimonas_bullata_HAMBI0262	Brevundimonas
gene-U0030_RS04960	EQMMRAYP	additional	Brevundimonas_bullata_HAMBI0262	Brevundimonas
gene-U0030_RS05910	-ARFHAYP	other	Brevundimonas_bullata_HAMBI0262	Brevundimonas
gene-U0030_RS08330	AATAADYP	additional	Brevundimonas_bullata_HAMBI0262	Brevundimonas
gene-JX001_RS00605	PPRVETPP	additional	Brevundimonas_fontaquae_CS1	Brevundimonas
gene-JX001_RS11190	SQPKPTMP	additional	Brevundimonas_fontaquae_CS1	Brevundimonas
gene-JX001_RS11990	GRSFTPDP	additional	Brevundimonas_fontaquae_CS1	Brevundimonas
gene-JX001_RS12465	AQMARAYP	additional	Brevundimonas_fontaquae_CS1	Brevundimonas
gene-JX001_RS14855	RGAPDSFP	additional	Brevundimonas_fontaquae_CS1	Brevundimonas
gene-JX001_RS16430	RPTADDFP	additional	Brevundimonas_fontaquae_CS1	Brevundimonas
gene-IFJ75_RS15145	IQPRPEFP	additional	Brevundimonas_goettingensis_LVF2	Brevundimonas
gene-IFJ75_RS19960	AQPRPEFP	additional	Brevundimonas_goettingensis_LVF2	Brevundimonas
gene-ACETKC_RS05725	LEAHKIYP	other	Brevundimonas_intermedia_CCUG45022	Brevundimonas
gene-ACETKC_RS06675	RQPRPEFP	additional	Brevundimonas_intermedia_CCUG45022	Brevundimonas
gene-ACETKC_RS10675	AQMARAYP	additional	Brevundimonas_intermedia_CCUG45022	Brevundimonas
gene-ACETKC_RS15560	PAPHRDAP	additional	Brevundimonas_intermedia_CCUG45022	Brevundimonas
gene-KWG56_RS03330	LDTKKRYP	other	Brevundimonas_nasdae_Au29	Brevundimonas
gene-KWG56_RS06665	RQPRPEFP	additional	Brevundimonas_nasdae_Au29	Brevundimonas
gene-KWG56_RS07305	AQMARAYP	additional	Brevundimonas_nasdae_Au29	Brevundimonas
gene-V8J38_RS08310	QPSYDDYP	additional	Brevundimonas_olei_TRM44200	Brevundimonas
gene-V8J38_RS10135	LDRNKRYP	other	Brevundimonas_olei_TRM44200	Brevundimonas
gene-V8J38_RS12050	RPTASDYP	additional	Brevundimonas_olei_TRM44200	Brevundimonas
gene-V8J38_RS12245	DQLMRAYP	additional	Brevundimonas_olei_TRM44200	Brevundimonas
gene-V8J38_RS12400	GELRTLHP	additional	Brevundimonas_olei_TRM44200	Brevundimonas
gene-V8J38_RS12625	RPTERDFP	additional	Brevundimonas_olei_TRM44200	Brevundimonas
gene-IFE19_RS02500	QAPEPAFP	additional	Brevundimonas_pondensis_LVF1	Brevundimonas
gene-IFE19_RS04560	-ARFHAYP	other	Brevundimonas_pondensis_LVF1	Brevundimonas
gene-IFE19_RS05655	RQVQPEFP	additional	Brevundimonas_pondensis_LVF1	Brevundimonas
gene-IFE19_RS06190	DQMMRAYP	additional	Brevundimonas_pondensis_LVF1	Brevundimonas
gene-IFE19_RS11520	SRPVPEFP	additional	Brevundimonas_pondensis_LVF1	Brevundimonas
gene-PIB44_RS05825	RPTERDFP	additional	Brevundimonas_sanguinis_NCCP15609	Brevundimonas
gene-PIB44_RS10540	QPKASDYP	additional	Brevundimonas_sanguinis_NCCP15609	Brevundimonas
gene-PIB44_RS10725	EQLMRAYP	additional	Brevundimonas_sanguinis_NCCP15609	Brevundimonas
gene-PIB44_RS13540	LAPAPDYP	additional	Brevundimonas_sanguinis_NCCP15609	Brevundimonas
gene-ACETK8_RS03820	SHPRPTYP	additional	Brevundimonas_staleyi_CCUG57884	Brevundimonas
gene-ACETK8_RS08435	SQPRPTYP	additional	Brevundimonas_staleyi_CCUG57884	Brevundimonas
gene-ACETK8_RS12310	DILAFVPP	additional	Brevundimonas_staleyi_CCUG57884	Brevundimonas
gene-ACETK8_RS12860	DQLARAYP	additional	Brevundimonas_staleyi_CCUG57884	Brevundimonas
gene-BRESU_RS07275	EQLARAYP	additional	Brevundimonas_subvibrioides_ATCC15264	Brevundimonas
gene-BRESU_RS07535	EILGMVPP	additional	Brevundimonas_subvibrioides_ATCC15264	Brevundimonas
gene-BRESU_RS08480	RAVAPEFP	additional	Brevundimonas_subvibrioides_ATCC15264	Brevundimonas
gene-CEP68_RS18705	LERRKRYP	other	Brevundimonas_vesicularis_FDAARGOS289	Brevundimonas
gene-CEP68_RS31550	AQMARAYP	additional	Brevundimonas_vesicularis_FDAARGOS289	Brevundimonas
gene-CEP68_RS34580	RQPRPEFP	additional	Brevundimonas_vesicularis_FDAARGOS289	Brevundimonas
gene-JIP62_RS04050	AQMERAYP	additional	Brevundimonas_vitisensis_GRTSA9	Brevundimonas
gene-JIP62_RS13810	RDLLDVYP	additional	Brevundimonas_vitisensis_GRTSA9	Brevundimonas
gene-JIP62_RS15205	PDVSNAYP	additional	Brevundimonas_vitisensis_GRTSA9	Brevundimonas
gene-JIP62_RS15265	DQIRRVYP	additional	Brevundimonas_vitisensis_GRTSA9	Brevundimonas
gene-BN940_RS07430	KRPSPVYP	additional	Castellaniella_defragrans_65Phen	Castellaniella
gene-BN940_RS17180	LIGTQHYP	additional	Castellaniella_defragrans_65Phen	Castellaniella
gene-ABRZ00_RS00365	KRPSPVYP	additional	Castellaniella_ginsengisoli_150221	Castellaniella
gene-CCNA_00779	ELLARLFP	additional	Caulobacter_crescentus_NA1000	Caulobacter
gene-CCNA_02412	DEMARYYP	additional	Caulobacter_crescentus_NA1000	Caulobacter
gene-CCNA_02419	EDMARYYP	additional	Caulobacter_crescentus_NA1000	Caulobacter
gene-CCNA_03623	NDMARFYP	additional	Caulobacter_crescentus_NA1000	Caulobacter
gene-C1707_RS01140	LESHKTYP	other	Caulobacter_flavus_RHGG3	Caulobacter
gene-C1707_RS04040	EAVALAFP	additional	Caulobacter_flavus_RHGG3	Caulobacter
gene-C1707_RS05845	DQMARYYP	additional	Caulobacter_flavus_RHGG3	Caulobacter
gene-C1707_RS07780	NDLARYYP	additional	Caulobacter_flavus_RHGG3	Caulobacter
gene-C1707_RS10610	DDIRWAYP	additional	Caulobacter_flavus_RHGG3	Caulobacter
gene-C1707_RS13805	ISTQSAYP	additional	Caulobacter_flavus_RHGG3	Caulobacter
gene-C1707_RS17980	-ARFHRYP	other	Caulobacter_flavus_RHGG3	Caulobacter
gene-C1707_RS18660	WPFTGYYP	additional	Caulobacter_flavus_RHGG3	Caulobacter
gene-C1707_RS18835	IRLYRRYP	other	Caulobacter_flavus_RHGG3	Caulobacter
gene-C1707_RS21855	LKAYKRYP	other	Caulobacter_flavus_RHGG3	Caulobacter
gene-C1707_RS22100	LEKKRRYP	other	Caulobacter_flavus_RHGG3	Caulobacter
gene-C1707_RS24195	DDMSRYYP	additional	Caulobacter_flavus_RHGG3	Caulobacter
gene-C1707_RS24860	DDMARYYP	additional	Caulobacter_flavus_RHGG3	Caulobacter
gene-AQ619_RS00035	EDMAWAYP	additional	Caulobacter_henricii_CB4	Caulobacter
gene-AQ619_RS05735	DDMARYYP	additional	Caulobacter_henricii_CB4	Caulobacter
gene-AQ619_RS05775	GDLARYYP	additional	Caulobacter_henricii_CB4	Caulobacter
gene-CSW64_RS06585	EQMEDAYP	additional	Caulobacter_mirabilis_FWC38	Caulobacter
gene-CSW64_RS11315	LERRKRYP	other	Caulobacter_mirabilis_FWC38	Caulobacter
gene-CSW64_RS12050	IERHKRYP	other	Caulobacter_mirabilis_FWC38	Caulobacter
gene-CSW64_RS14375	REFERYYP	additional	Caulobacter_mirabilis_FWC38	Caulobacter
gene-CSW64_RS14475	EDMARYYP	additional	Caulobacter_mirabilis_FWC38	Caulobacter
gene-CSW64_RS20360	-ARFHRYP	other	Caulobacter_mirabilis_FWC38	Caulobacter
gene-CSW64_RS20530	--PFRLYP	other	Caulobacter_mirabilis_FWC38	Caulobacter
gene-CSW64_RS20705	AELRAAWP	additional	Caulobacter_mirabilis_FWC38	Caulobacter
gene-G3M57_RS08820	EDMARYYP	additional	Caulobacter_rhizosphaerae_KCTC52515	Caulobacter
gene-G3M57_RS17200	DMASRYYP	additional	Caulobacter_rhizosphaerae_KCTC52515	Caulobacter
gene-G3M57_RS19140	SEFSRFYP	additional	Caulobacter_rhizosphaerae_KCTC52515	Caulobacter
gene-G3M57_RS25785	QDMAKYYP	additional	Caulobacter_rhizosphaerae_KCTC52515	Caulobacter
gene-B7G68_RS15985	DDMARYFP	additional	Caulobacter_segnis_TK0059	Caulobacter
gene-B7G68_RS22650	DEVARYYP	additional	Caulobacter_segnis_TK0059	Caulobacter
gene-G3M62_RS01710	EALATAFP	additional	Caulobacter_soli_Ji38	Caulobacter
gene-G3M62_RS17050	SEFSRFYP	additional	Caulobacter_soli_Ji38	Caulobacter
gene-G3M62_RS17095	EDMARYYP	additional	Caulobacter_soli_Ji38	Caulobacter
gene-G3M62_RS19870	-QPFRRYP	other	Caulobacter_soli_Ji38	Caulobacter
gene-G3M62_RS26795	DALYAAWP	additional	Caulobacter_soli_Ji38	Caulobacter
SR908_RS15465	ERVPPEYP	additional	Chromohalobacter_canadensis_ATCC43984	Chromohalobacter
CSAL_RS08245	ERVPPEYP	additional	Chromohalobacter_israelensis_DSM3043	Chromohalobacter
JMV71_RS11250	SRNQPQYP	canonical	Citrobacter_freundii_MSB11H	Citrobacter
R1T44_RS06170	VRTAPEYP	additional	Cobetia_amphilecti_CI11FA3	Cobetia
R1T44_RS10210	TLRVSLLP	other	Cobetia_amphilecti_CI11FA3	Cobetia
BFX80_RS09475	TLRVSLLP	other	Cobetia_marina_JCM21022	Cobetia
BFX80_RS12925	LRTAPEYP	additional	Cobetia_marina_JCM21022	Cobetia
DAQ1742_RS03890	LQRRVNYP	additional	Dickeya_aquatica_1742	Dickeya
DAQ1742_RS07065	RNPAPAYP	other	Dickeya_aquatica_1742	Dickeya
DAQ1742_RS10190	SRVQPEYP	canonical	Dickeya_aquatica_1742	Dickeya
LF924_RS10960	SRVQPEYP	canonical	Dickeya_chrysanthemi_A604S21A17	Dickeya
LF924_RS13190	HNPPPAYP	additional	Dickeya_chrysanthemi_A604S21A17	Dickeya
LF924_RS16655	LQRRVNYP	additional	Dickeya_chrysanthemi_A604S21A17	Dickeya
QUF31_RS03590	RNPPPAYP	other	Dickeya_chrysanthemi_BRR1	Dickeya
QUF31_RS05115	SRVQPEYP	canonical	Dickeya_chrysanthemi_BRR1	Dickeya
QUF31_RS19550	LQRRVNYP	additional	Dickeya_chrysanthemi_BRR1	Dickeya
DD1591_RS10880	SRVQPEYP	canonical	Dickeya_chrysanthemi_Ech1591	Dickeya
DD1591_RS13110	RNPPPAYP	other	Dickeya_chrysanthemi_Ech1591	Dickeya
DD1591_RS16370	LQRRVNYP	additional	Dickeya_chrysanthemi_Ech1591	Dickeya
DCH3533_RS10925	SRVQPEYP	canonical	Dickeya_chrysanthemi_NCPPB3533	Dickeya
DCH3533_RS13065	RNPPPAYP	other	Dickeya_chrysanthemi_NCPPB3533	Dickeya
DCH3533_RS16295	LQRRVNYP	additional	Dickeya_chrysanthemi_NCPPB3533	Dickeya
DCH402_RS07425	HNPPPAYP	additional	Dickeya_chrysanthemi_NCPPB402	Dickeya
DCH402_RS09845	SRVQPEYP	canonical	Dickeya_chrysanthemi_NCPPB402	Dickeya
DCH402_RS16375	LQRRVNYP	additional	Dickeya_chrysanthemi_NCPPB402	Dickeya
DCH516_RS11040	SRVQPEYP	canonical	Dickeya_chrysanthemi_NCPPB516	Dickeya
DCH516_RS16785	LQRRVNYP	additional	Dickeya_chrysanthemi_NCPPB516	Dickeya
DDA3937_RS04375	LQRRVNYP	additional	Dickeya_dadantii_3937	Dickeya
DDA3937_RS07930	RNPPPAYP	other	Dickeya_dadantii_3937	Dickeya
DDA3937_RS10425	SRTQPEYP	canonical	Dickeya_dadantii_3937	Dickeya
CO076_RS04455	LQRRVNYP	additional	Dickeya_dadantii_DSM18020	Dickeya
CO076_RS08125	RNPPPAYP	other	Dickeya_dadantii_DSM18020	Dickeya
CO076_RS11100	SRTQPEYP	canonical	Dickeya_dadantii_DSM18020	Dickeya
MUB29_RS04325	LQRRVNYP	additional	Dickeya_dadantii_FZ06	Dickeya
MUB29_RS08655	RNPPPAYP	other	Dickeya_dadantii_FZ06	Dickeya
MUB29_RS11130	SRTQPEYP	canonical	Dickeya_dadantii_FZ06	Dickeya
MUB29_RS20315	MVPEPEYP	additional	Dickeya_dadantii_FZ06	Dickeya
KTF62_RS04420	LQRRVNYP	additional	Dickeya_dadantii_M23	Dickeya
KTF62_RS08050	RNPPPAYP	other	Dickeya_dadantii_M23	Dickeya
KTF62_RS10685	SRTQPEYP	canonical	Dickeya_dadantii_M23	Dickeya
DDA3537_RS04350	LQRRVNYP	additional	Dickeya_dadantii_NCPPB3537	Dickeya
DDA3537_RS07905	RNPPPAYP	other	Dickeya_dadantii_NCPPB3537	Dickeya
DDA3537_RS10350	SRTQPEYP	canonical	Dickeya_dadantii_NCPPB3537	Dickeya
DDA898_RS04550	LQRRVNYP	additional	Dickeya_dadantii_NCPPB898	Dickeya
DDA898_RS07880	RNPPPAYP	other	Dickeya_dadantii_NCPPB898	Dickeya
DDA898_RS10660	SRTQPEYP	canonical	Dickeya_dadantii_NCPPB898	Dickeya
KNV89_RS06790	MVPEPEYP	additional	Dickeya_dadantii_S31	Dickeya
KNV89_RS14290	LQRRVNYP	additional	Dickeya_dadantii_S31	Dickeya
KNV89_RS18300	RNPPPAYP	other	Dickeya_dadantii_S31	Dickeya
KNV89_RS21085	SRTQPEYP	canonical	Dickeya_dadantii_S31	Dickeya
OL445_RS14175	LQRRVNYP	additional	Dickeya_dadantii_XJ12	Dickeya
OL445_RS17855	RNPPPAYP	other	Dickeya_dadantii_XJ12	Dickeya
OL445_RS20585	SRTQPEYP	canonical	Dickeya_dadantii_XJ12	Dickeya
JRZ92_RS08045	RNPPPAYP	other	Dickeya_dianthicola_16JP03	Dickeya
JRZ92_RS10630	SRAQPEYP	canonical	Dickeya_dianthicola_16JP03	Dickeya
JRZ84_RS08045	RNPPPAYP	other	Dickeya_dianthicola_16JP05	Dickeya
JRZ84_RS10625	SRAQPEYP	canonical	Dickeya_dianthicola_16JP05	Dickeya
JRZ91_RS08050	RNPPPAYP	other	Dickeya_dianthicola_16LI01	Dickeya
JRZ91_RS10635	SRAQPEYP	canonical	Dickeya_dianthicola_16LI01	Dickeya
JRZ85_RS08045	RNPPPAYP	other	Dickeya_dianthicola_16LI02	Dickeya
JRZ85_RS10625	SRAQPEYP	canonical	Dickeya_dianthicola_16LI02	Dickeya
JRZ89_RS08045	RNPPPAYP	other	Dickeya_dianthicola_16LI04	Dickeya
JRZ89_RS10625	SRAQPEYP	canonical	Dickeya_dianthicola_16LI04	Dickeya
JRZ90_RS08050	RNPPPAYP	other	Dickeya_dianthicola_16MA15T	Dickeya
JRZ90_RS10635	SRAQPEYP	canonical	Dickeya_dianthicola_16MA15T	Dickeya
JRZ87_RS08045	RNPPPAYP	other	Dickeya_dianthicola_16MB01	Dickeya
JRZ87_RS10625	SRAQPEYP	canonical	Dickeya_dianthicola_16MB01	Dickeya
JRZ86_RS08045	RNPPPAYP	other	Dickeya_dianthicola_16ME21T	Dickeya
JRZ86_RS10625	SRAQPEYP	canonical	Dickeya_dianthicola_16ME21T	Dickeya
JRZ88_RS08050	RNPPPAYP	other	Dickeya_dianthicola_16ME22T	Dickeya
JRZ88_RS10635	SRAQPEYP	canonical	Dickeya_dianthicola_16ME22T	Dickeya
JRZ83_RS08050	RNPPPAYP	other	Dickeya_dianthicola_16SBJ16	Dickeya
JRZ83_RS10635	SRAQPEYP	canonical	Dickeya_dianthicola_16SBJ16	Dickeya
HGI48_RS07685	RNPPPAYP	other	Dickeya_dianthicola_6719	Dickeya
HGI48_RS10430	SRAQPEYP	additional	Dickeya_dianthicola_6719	Dickeya
LF926_RS07495	RNPPPAYP	other	Dickeya_dianthicola_A260S21A16	Dickeya
LF926_RS10200	SRAQPEYP	canonical	Dickeya_dianthicola_A260S21A16	Dickeya
IAF04_08070	RNPPPAYP	other	Dickeya_dianthicola_DDI_ME30	Dickeya
IAF04_10650	SRAQPEYP	canonical	Dickeya_dianthicola_DDI_ME30	Dickeya
IAF04_RS08070	RNPPPAYP	other	Dickeya_dianthicola_DDIME30	Dickeya
IAF04_RS10650	SRAQPEYP	canonical	Dickeya_dianthicola_DDIME30	Dickeya
DDIGBBC2039_RS0108315	RNPPPAYP	other	Dickeya_dianthicola_GBBC2039	Dickeya
DDIGBBC2039_RS0110740	SRAQPEYP	canonical	Dickeya_dianthicola_GBBC2039	Dickeya
DDIIPO980_RS08025	RNPPPAYP	other	Dickeya_dianthicola_IPO980	Dickeya
DDIIPO980_RS10430	SRAQPEYP	canonical	Dickeya_dianthicola_IPO980	Dickeya
E4659_RS08525	RNPPPAYP	other	Dickeya_dianthicola_LAR1603LID	Dickeya
E4659_RS11110	SRAQPEYP	canonical	Dickeya_dianthicola_LAR1603LID	Dickeya
DZA65_RS08280	RNPPPAYP	other	Dickeya_dianthicola_ME23	Dickeya
DZA65_RS10905	SRAQPEYP	canonical	Dickeya_dianthicola_ME23	Dickeya
DDI3534_RS08390	RNPPPAYP	other	Dickeya_dianthicola_NCPPB3534	Dickeya
DDI3534_RS10700	SRAQPEYP	canonical	Dickeya_dianthicola_NCPPB3534	Dickeya
DDI453_RS0107550	RNPPPAYP	other	Dickeya_dianthicola_NCPPB453	Dickeya
DDI453_RS0110125	SRAQPEYP	canonical	Dickeya_dianthicola_NCPPB453	Dickeya
JRZ93_RS08050	RNPPPAYP	other	Dickeya_dianthicola_PA24	Dickeya
JRZ93_RS10630	SRAQPEYP	canonical	Dickeya_dianthicola_PA24	Dickeya
DDI_RS06325	RNPPPAYP	other	Dickeya_dianthicola_RNS049	Dickeya
DDI_RS09075	SRAQPEYP	canonical	Dickeya_dianthicola_RNS049	Dickeya
DDA2976_RS04180	LQRRVNYP	additional	Dickeya_dieffenbachiae_NCPPB2976	Dickeya
DDA2976_RS07815	RNPPPAYP	other	Dickeya_dieffenbachiae_NCPPB2976	Dickeya
DDA2976_RS09935	SRAQPEYP	canonical	Dickeya_dieffenbachiae_NCPPB2976	Dickeya
DDA2976_RS18425	IVPEPEYP	additional	Dickeya_dieffenbachiae_NCPPB2976	Dickeya
MJO48_RS04675	LQRRVNYP	additional	Dickeya_fangzhongdai_643b	Dickeya
MJO48_RS08595	RNPPPAYP	other	Dickeya_fangzhongdai_643b	Dickeya
MJO48_RS11255	SRAQPEYP	canonical	Dickeya_fangzhongdai_643b	Dickeya
FXN80_RS04465	LQRRVNYP	additional	Dickeya_fangzhongdai_AP6	Dickeya
FXN80_RS08320	RNPPPAYP	other	Dickeya_fangzhongdai_AP6	Dickeya
FXN80_RS11215	SRAQPEYP	additional	Dickeya_fangzhongdai_AP6	Dickeya
QR68_RS03995	LQRRVNYP	additional	Dickeya_fangzhongdai_B16	Dickeya
QR68_RS07930	RNPPPAYP	other	Dickeya_fangzhongdai_B16	Dickeya
QR68_RS10450	SRAQPEYP	canonical	Dickeya_fangzhongdai_B16	Dickeya
CVE23_RS04475	LQRRVNYP	additional	Dickeya_fangzhongdai_DSM101947	Dickeya
CVE23_RS08600	RNPPPAYP	other	Dickeya_fangzhongdai_DSM101947	Dickeya
CVE23_RS10970	SRAQPEYP	canonical	Dickeya_fangzhongdai_DSM101947	Dickeya
OGM23_RS01790	SRAQPEYP	canonical	Dickeya_fangzhongdai_ECM1	Dickeya
OGM23_RS04685	RNPPPAYP	other	Dickeya_fangzhongdai_ECM1	Dickeya
OGM23_RS08595	LQRRVNYP	additional	Dickeya_fangzhongdai_ECM1	Dickeya
OGM23_RS15775	MVPEPEYP	additional	Dickeya_fangzhongdai_ECM1	Dickeya
OHJ28_RS04365	LQRRVNYP	additional	Dickeya_fangzhongdai_J212	Dickeya
OHJ28_RS08580	RNPPPAYP	other	Dickeya_fangzhongdai_J212	Dickeya
OHJ28_RS11240	SRAQPEYP	canonical	Dickeya_fangzhongdai_J212	Dickeya
OGM22_RS01860	SRAQPEYP	canonical	Dickeya_fangzhongdai_LCCT21	Dickeya
OGM22_RS04210	RNPPPAYP	other	Dickeya_fangzhongdai_LCCT21	Dickeya
OGM22_RS08275	LQRRVNYP	additional	Dickeya_fangzhongdai_LCCT21	Dickeya
DYD82_RS04475	LQRRVNYP	additional	Dickeya_fangzhongdai_LN1	Dickeya
DYD82_RS08510	RNPPPAYP	other	Dickeya_fangzhongdai_LN1	Dickeya
DYD82_RS10855	SRAQPEYP	canonical	Dickeya_fangzhongdai_LN1	Dickeya
LH89_RS01735	SRAQPEYP	canonical	Dickeya_fangzhongdai_ND14b	Dickeya
LH89_RS04100	RNPPPAYP	other	Dickeya_fangzhongdai_ND14b	Dickeya
LH89_RS07855	LQRRVNYP	additional	Dickeya_fangzhongdai_ND14b	Dickeya
LH89_RS14750	MVPEPEYP	additional	Dickeya_fangzhongdai_ND14b	Dickeya
OGM21_RS13720	LQRRVNYP	additional	Dickeya_fangzhongdai_NHT1	Dickeya
OGM21_RS18430	RNPPPAYP	other	Dickeya_fangzhongdai_NHT1	Dickeya
OGM21_RS20780	SRAQPEYP	canonical	Dickeya_fangzhongdai_NHT1	Dickeya
K0H75_RS04000	LQRRVNYP	additional	Dickeya_fangzhongdai_Onc5	Dickeya
K0H75_RS07945	RNPPPAYP	other	Dickeya_fangzhongdai_Onc5	Dickeya
K0H75_RS10465	SRAQPEYP	canonical	Dickeya_fangzhongdai_Onc5	Dickeya
B6N31_RS04070	LQRRVNYP	additional	Dickeya_fangzhongdai_PA1	Dickeya
B6N31_RS08020	RNPPPAYP	other	Dickeya_fangzhongdai_PA1	Dickeya
B6N31_RS10620	SRAQPEYP	canonical	Dickeya_fangzhongdai_PA1	Dickeya
PL145_RS02325	SRAQPEYP	canonical	Dickeya_fangzhongdai_PL145	Dickeya
PL145_RS04805	RNPPPAYP	other	Dickeya_fangzhongdai_PL145	Dickeya
PL145_RS09025	LQRRVNYP	additional	Dickeya_fangzhongdai_PL145	Dickeya
DYD83_RS04470	LQRRVNYP	additional	Dickeya_fangzhongdai_QZH3	Dickeya
DYD83_RS08510	RNPPPAYP	other	Dickeya_fangzhongdai_QZH3	Dickeya
DYD83_RS10855	SRAQPEYP	canonical	Dickeya_fangzhongdai_QZH3	Dickeya
PQ617_RS11190	LQRRVNYP	additional	Dickeya_fangzhongdai_ZXC1	Dickeya
PQ617_RS15385	RNPPPAYP	other	Dickeya_fangzhongdai_ZXC1	Dickeya
PQ617_RS18215	SRAQPEYP	canonical	Dickeya_fangzhongdai_ZXC1	Dickeya
O1Q98_RS02040	SRVQPEYP	additional	Dickeya_lacustris_LMG30899	Dickeya
O1Q98_RS07635	LQRRVNYP	additional	Dickeya_lacustris_LMG30899	Dickeya
O1Q98_RS19260	RNPAPAYP	other	Dickeya_lacustris_LMG30899	Dickeya
LF929_RS10090	NRAQPEYP	additional	Dickeya_oryzae_A003S1M15	Dickeya
LF929_RS16660	LQRRVSYP	additional	Dickeya_oryzae_A003S1M15	Dickeya
LF923_RS03845	LQRRVSYP	additional	Dickeya_oryzae_A642S2A17	Dickeya
LF923_RS10395	NRAQPEYP	additional	Dickeya_oryzae_A642S2A17	Dickeya
DZERW192_RS04065	LQRRVSYP	additional	Dickeya_oryzae_CSLRW192	Dickeya
DZERW192_RS10485	NRAQPEYP	canonical	Dickeya_oryzae_CSLRW192	Dickeya
DD586_RS03940	LQRRVSYP	additional	Dickeya_parazeae_Ech586	Dickeya
DD586_RS10540	NRAQPEYP	additional	Dickeya_parazeae_Ech586	Dickeya
DXY569_RS09000	NRVQPEYP	additional	Dickeya_poaceiphila_NCPPB569-1	Dickeya
Dpoa569_RS09830	NRVQPEYP	additional	Dickeya_poaceiphila_NCPPB569-2	Dickeya
RXA29_RS10275	LQRRVNYP	additional	Dickeya_solani_CFBP5647	Dickeya
RXA29_RS17480	SRAQPEYP	canonical	Dickeya_solani_CFBP5647	Dickeya
RXA29_RS20370	RNPPPAYP	other	Dickeya_solani_CFBP5647	Dickeya
BJD21_RS01735	SRAQPEYP	canonical	Dickeya_solani_Ds04321	Dickeya
BJD21_RS04235	RNPPPAYP	other	Dickeya_solani_Ds04321	Dickeya
BJD21_RS08060	LQRRVNYP	additional	Dickeya_solani_Ds04321	Dickeya
OQ522_RS13400	LQRRVNYP	additional	Dickeya_solani_DsR207	Dickeya
OQ522_RS17210	RNPPPAYP	other	Dickeya_solani_DsR207	Dickeya
OQ522_RS19685	SRAQPEYP	canonical	Dickeya_solani_DsR207	Dickeya
OQ520_RS13400	LQRRVNYP	additional	Dickeya_solani_DsR34	Dickeya
OQ520_RS17210	RNPPPAYP	other	Dickeya_solani_DsR34	Dickeya
OQ520_RS19685	SRAQPEYP	canonical	Dickeya_solani_DsR34	Dickeya
DSOGBBC2040_RS03945	LQRRVNYP	additional	Dickeya_solani_GBBC2040	Dickeya
DSOGBBC2040_RS07775	RNPPPAYP	other	Dickeya_solani_GBBC2040	Dickeya
DSOGBBC2040_RS10295	SRAQPEYP	canonical	Dickeya_solani_GBBC2040	Dickeya
DSOL99_RS04240	LQRRVNYP	additional	Dickeya_solani_IFB0099	Dickeya
DSOL99_RS08075	RNPPPAYP	other	Dickeya_solani_IFB0099	Dickeya
DSOL99_RS10585	SRAQPEYP	canonical	Dickeya_solani_IFB0099	Dickeya
HAT87_RS04150	LQRRVNYP	additional	Dickeya_solani_IFB0167	Dickeya
HAT87_RS07950	RNPPPAYP	other	Dickeya_solani_IFB0167	Dickeya
HAT87_RS10420	SRAQPEYP	canonical	Dickeya_solani_IFB0167	Dickeya
CTB91_RS04225	LQRRVNYP	additional	Dickeya_solani_IFB0223	Dickeya
CTB91_RS08060	RNPPPAYP	other	Dickeya_solani_IFB0223	Dickeya
CTB91_RS10570	SRAQPEYP	canonical	Dickeya_solani_IFB0223	Dickeya
HAT89_RS04145	LQRRVNYP	additional	Dickeya_solani_IFB0231	Dickeya
HAT89_RS07945	RNPPPAYP	other	Dickeya_solani_IFB0231	Dickeya
HAT89_RS10415	SRAQPEYP	canonical	Dickeya_solani_IFB0231	Dickeya
HAT91_00887	LQRRVNYP	additional	Dickeya_solani_IFB0417	Dickeya
HAT91_01687	RNPPPAYP	other	Dickeya_solani_IFB0417	Dickeya
HAT91_02213	SRAQPEYP	canonical	Dickeya_solani_IFB0417	Dickeya
HAT92_RS04150	LQRRVNYP	additional	Dickeya_solani_IFB0421	Dickeya
HAT92_RS07955	RNPPPAYP	other	Dickeya_solani_IFB0421	Dickeya
HAT92_RS10485	SRAQPEYP	canonical	Dickeya_solani_IFB0421	Dickeya
JYR06_RS04155	LQRRVNYP	additional	Dickeya_solani_IPO2019	Dickeya
JYR06_RS07955	RNPPPAYP	other	Dickeya_solani_IPO2019	Dickeya
JYR06_RS10420	SRAQPEYP	canonical	Dickeya_solani_IPO2019	Dickeya
DSOIPO2222_RS03885	LQRRVNYP	additional	Dickeya_solani_IPO2222	Dickeya
DSOIPO2222_RS07625	RNPPPAYP	other	Dickeya_solani_IPO2222	Dickeya
DSOIPO2222_RS10055	SRAQPEYP	canonical	Dickeya_solani_IPO2222	Dickeya
DSOMK10_RS0103970	LQRRVNYP	additional	Dickeya_solani_MK10	Dickeya
DSOMK10_RS0108100	RNPPPAYP	other	Dickeya_solani_MK10	Dickeya
DSOMK10_RS0110620	SRAQPEYP	canonical	Dickeya_solani_MK10	Dickeya
DSOMK16_RS0103970	LQRRVNYP	additional	Dickeya_solani_MK16	Dickeya
DSOMK16_RS0107795	RNPPPAYP	other	Dickeya_solani_MK16	Dickeya
DSOMK16_RS0110325	SRAQPEYP	canonical	Dickeya_solani_MK16	Dickeya
BJJ98_RS01710	SRAQPEYP	canonical	Dickeya_solani_PPO9019	Dickeya
BJJ98_RS04210	RNPPPAYP	other	Dickeya_solani_PPO9019	Dickeya
BJJ98_RS08040	LQRRVNYP	additional	Dickeya_solani_PPO9019	Dickeya
RS71_RS13170	LQRRVNYP	additional	Dickeya_solani_RNS0512A	Dickeya
RS71_RS16970	RNPPPAYP	other	Dickeya_solani_RNS0512A	Dickeya
RS71_RS19495	SRAQPEYP	canonical	Dickeya_solani_RNS0512A	Dickeya
D083_RS01080	SRAQPEYP	canonical	Dickeya_solani_RNS082331A	Dickeya
D083_RS16390	LQRRVNYP	additional	Dickeya_solani_RNS082331A	Dickeya
D083_RS20215	RNPPPAYP	other	Dickeya_solani_RNS082331A	Dickeya
V6P91_RS10210	LQRRVSYP	additional	Dickeya_sp_A5391	Dickeya
V6P91_RS17020	NRAQPEYP	additional	Dickeya_sp_A5391	Dickeya
V6C39_RS12345	NRAQPEYP	additional	Dickeya_sp_A5611	Dickeya
V6C39_RS19480	LQRRVSYP	additional	Dickeya_sp_A5611	Dickeya
V6P92_RS02015	LQRRVSYP	additional	Dickeya_sp_A6136	Dickeya
V6P92_RS17085	NRAQPEYP	additional	Dickeya_sp_A6136	Dickeya
V6C40_RS06010	LQRRVSYP	additional	Dickeya_sp_A6137	Dickeya
V6C40_RS12460	NRAQPEYP	additional	Dickeya_sp_A6137	Dickeya
V6C41_RS12020	LQRRVSYP	additional	Dickeya_sp_CFBP1272	Dickeya
V6C41_RS18250	NRAQPEYP	additional	Dickeya_sp_CFBP1272	Dickeya
V6P93_RS04900	LQRRVSYP	additional	Dickeya_sp_CFBP1278	Dickeya
V6P93_RS11130	NRAQPEYP	additional	Dickeya_sp_CFBP1278	Dickeya
DXXRW240_RS04355	LQRRVNYP	additional	Dickeya_sp_CSLRW240	Dickeya
DXXRW240_RS10225	SRVQPEYP	canonical	Dickeya_sp_CSLRW240	Dickeya
DXXRW240_RS12360	RNPAPAYP	other	Dickeya_sp_CSLRW240	Dickeya
DXXDW0440_RS04170	LQRRVNYP	additional	Dickeya_sp_DW0440	Dickeya
DXXDW0440_RS09665	SRVQPEYP	canonical	Dickeya_sp_DW0440	Dickeya
DXXDW0440_RS11795	RNPAPAYP	other	Dickeya_sp_DW0440	Dickeya
DXXMK7_RS03930	LQRRVNYP	additional	Dickeya_sp_MK7	Dickeya
DXXMK7_RS07880	RNPPPAYP	other	Dickeya_sp_MK7	Dickeya
DXXMK7_RS10330	SRAQPEYP	canonical	Dickeya_sp_MK7	Dickeya
DXX3274_RS04780	LQRRVNYP	additional	Dickeya_sp_NCPPB3274	Dickeya
DXX3274_RS08465	RNPPPAYP	other	Dickeya_sp_NCPPB3274	Dickeya
DXX3274_RS10875	SRAQPEYP	additional	Dickeya_sp_NCPPB3274	Dickeya
CPA59_RS04065	LQRRVNYP	additional	Dickeya_sp_Secpp1600	Dickeya
CPA59_RS08240	RNPPPAYP	other	Dickeya_sp_Secpp1600	Dickeya
CPA59_RS10980	SRAQPEYP	canonical	Dickeya_sp_Secpp1600	Dickeya
FGI00_RS11140	NRAQPEYP	additional	Dickeya_zeae_A5272	Dickeya
FGI00_RS17000	LQRRVSYP	additional	Dickeya_zeae_A5272	Dickeya
LHK94_RS05570	LQRRVSYP	additional	Dickeya_zeae_A586S18A17	Dickeya
LHK94_RS20185	NRAQPEYP	additional	Dickeya_zeae_A586S18A17	Dickeya
LF925_RS04110	LQRRVSYP	additional	Dickeya_zeae_A661S21A17	Dickeya
LF925_RS10095	NRVQPEYP	canonical	Dickeya_zeae_A661S21A17	Dickeya
DWG24_RS10825	NRVQPEYP	canonical	Dickeya_zeae_CE1	Dickeya
DWV07_RS10320	NRAQPEYP	additional	Dickeya_zeae_EC2	Dickeya
H7F34_RS10455	NRVQPEYP	canonical	Dickeya_zeae_JZL7	Dickeya
DZEMK19_RS04035	LQRRVSYP	additional	Dickeya_zeae_MK19	Dickeya
DZEMK19_RS10825	NRVQPEYP	additional	Dickeya_zeae_MK19	Dickeya
J417_RS04100	LQRRVSYP	additional	Dickeya_zeae_MS1	Dickeya
J417_RS10340	NRVQPEYP	canonical	Dickeya_zeae_MS1	Dickeya
C1O30_RS04130	LQRRVSYP	additional	Dickeya_zeae_MS2	Dickeya
C1O30_RS10445	NRVQPEYP	canonical	Dickeya_zeae_MS2	Dickeya
HJ580_RS04085	LQRRVSYP	additional	Dickeya_zeae_MS2014	Dickeya
HJ580_RS10330	NRVQPEYP	canonical	Dickeya_zeae_MS2014	Dickeya
HJ586_RS06365	NRVQPEYP	additional	Dickeya_zeae_MS2018	Dickeya
HJ586_RS12605	LQRRVSYP	additional	Dickeya_zeae_MS2018	Dickeya
AABB93_RS04110	LQRRVSYP	additional	Dickeya_zeae_MS3	Dickeya
AABB93_RS10290	NRVQPEYP	canonical	Dickeya_zeae_MS3	Dickeya
DZE2538_RS03710	LQRRVSYP	additional	Dickeya_zeae_NCPPB2538	Dickeya
DZE2538_RS09715	NRVQPEYP	canonical	Dickeya_zeae_NCPPB2538	Dickeya
DZE3531_RS03575	LQRRVSYP	additional	Dickeya_zeae_NCPPB3531	Dickeya
DZE3531_RS09780	NRAQPEYP	additional	Dickeya_zeae_NCPPB3531	Dickeya
DZE3532_RS09380	NRVQPEYP	canonical	Dickeya_zeae_NCPPB3532	Dickeya
DZE3532_RS22745	LQRRVSYP	additional	Dickeya_zeae_NCPPB3532	Dickeya
FGI21_RS03820	NRVQPEYP	canonical	Dickeya_zeae_PL65	Dickeya
DB847_RS00200	FRTQPTYP	additional	Dongshaea_marina_DM2	Dongshaea
DB847_RS01895	HRQAPNYP	additional	Dongshaea_marina_DM2	Dongshaea
NX720_RS02325	LLQVTLSP	other	Endozoicomonas_euniceicola_EF212	Endozoicomonas
NX720_RS08540	RVGNMNYP	additional	Endozoicomonas_euniceicola_EF212	Endozoicomonas
NX720_RS12675	NWTRPRYP	additional	Endozoicomonas_euniceicola_EF212	Endozoicomonas
NX720_RS15520	INQNKTYP	additional	Endozoicomonas_euniceicola_EF212	Endozoicomonas
ACFXQC_RS09470	SVGKPSYP	canonical	Erwinia_amylovora_EaSmR	Erwinia
EbC_23890	SVGKPAYP	canonical	Erwinia_billingiae_Eb661	Erwinia
K6L24_RS10220	TIGKPGYP	canonical	Erwinia_persicina_Cp2	Erwinia
Q3V30_RS09545	KQVKPNYP	additional	Erwinia_pyri_DE2	Erwinia
Q3V30_RS11150	SVGEPDYP	canonical	Erwinia_pyri_DE2	Erwinia
CPI84_RS10315	SVGKPSYP	canonical	Erwinia_pyrifoliae_EpK115	Erwinia
LJN55_RS04090	LTVKPAYP	additional	Erwinia_rhapontici_BY21311	Erwinia
LJN55_RS12790	TVGKPSYP	canonical	Erwinia_rhapontici_BY21311	Erwinia
LJN55_RS15985	LEKRKRYP	other	Erwinia_rhapontici_BY21311	Erwinia
LJN55_RS17980	LHRRVNYP	additional	Erwinia_rhapontici_BY21311	Erwinia
GN242_RS10855	NVGKPSYP	canonical	Erwinia_sorbitola_J780	Erwinia
GN242_RS18250	LNRVKQYP	other	Erwinia_sorbitola_J780	Erwinia
LU633_RS12240	SVTKPGYP	canonical	Erwinia_tracheiphila_BHKY	Erwinia
gene-b1252	SRNQPQYP	canonical	Escherichia_coli_MG1655	Escherichia
YC6258_RS06185	RIGNLNYP	other	Gynuella_sunshinyii_YC6258	Gynuella
YC6258_RS30170	-QRSHRYP	other	Gynuella_sunshinyii_YC6258	Gynuella
HCH_RS02505	RIGNINYP	other	Hahella_chejuensis_KCTC2396	Hahella
BOX17_RS01340	RRVPPSYP	additional	Halomonas_aestuarii_Hb3	Halomonas
BOX17_RS08180	GNRVHPAP	additional	Halomonas_aestuarii_Hb3	Halomonas
QEN58_RS07660	SRVNPSYP	additional	Halomonas_alkaliantarctica_MSP3	Halomonas
QYS58_RS00185	GNRVHPAP	additional	Halomonas_alkalicola_M2	Halomonas
QYS58_RS07250	SRVPPGYP	additional	Halomonas_alkalicola_M2	Halomonas
BEI_RS00180	GNRVHPAP	additional	Halomonas_beimenensis_NTU111	Halomonas
BEI_RS06340	RRVPPEYP	additional	Halomonas_beimenensis_NTU111	Halomonas
E4T21_RS07505	SMTKPTYP	additional	Halomonas_binhaiensis_Y2R2	Halomonas
LOKO_RS05010	GNRVHPAP	additional	Halomonas_chromatireducens_AGD83	Halomonas
LOKO_RS10285	SRVPPEYP	additional	Halomonas_chromatireducens_AGD83	Halomonas
HELO_RS08570	LVAIRLGP	other	Halomonas_elongata_DSM2581	Halomonas
HELO_RS11260	RRGKPTYP	additional	Halomonas_elongata_DSM2581	Halomonas
QWG60_RS00215	-NRVHPAP	additional	Halomonas_halophila_CCM3662	Halomonas
QWG60_RS10595	RRVPPEYP	additional	Halomonas_halophila_CCM3662	Halomonas
AR456_RS07755	HKEPPQYP	additional	Halomonas_huangheensis_BJGMMB45	Halomonas
HHSLTHF2_RS10850	SRVDPSYP	additional	Halomonas_hydrothermalis_Slthf2	Halomonas
P1P91_RS07385	SRVNPTYP	additional	Halomonas_piscis_SG2L4	Halomonas
K1Y77_RS09780	SRVNPSYP	additional	Halomonas_qaidamensis_XH36	Halomonas
M0220_RS15190	SRVNPSYP	additional	Halomonas_qinghailakensis_ZZQ149	Halomonas
HNO53_RS00225	-NRVHPAP	additional	Halomonas_sulfidivorans_MCCC1A13718	Halomonas
HNO53_RS08485	NRVPPEYP	additional	Halomonas_sulfidivorans_MCCC1A13718	Halomonas
S7S_RS13845	IERHKEYP	other	Isoalcanivorax_pacificus_W115	Isoalcanivorax
S7S_RS18030	AMGTRHFP	additional	Isoalcanivorax_pacificus_W115	Isoalcanivorax
S7S_RS19810	KLAVRLAP	other	Isoalcanivorax_pacificus_W115	Isoalcanivorax
B9G99_RS14105	NRVQPEYP	additional	Kushneria_konosiri_X49	Kushneria
B9G99_RS14840	VVRVQLLP	other	Kushneria_konosiri_X49	Kushneria
B9H00_RS00155	VVKVQLLP	other	Kushneria_marisflavi_SW32	Kushneria
B9H00_RS00890	SRVQPEYP	additional	Kushneria_marisflavi_SW32	Kushneria
FY550_RS07490	HQVRPEYP	additional	Kushneria_phosphatilytica_YCWA18	Kushneria
FY550_RS08270	TIRIRLLP	other	Kushneria_phosphatilytica_YCWA18	Kushneria
GH975_RS05165	QVRISLTP	other	Litorivicinus_lipolyticus_IMCC1097	Litorivicinus
CKQ53_RS14260	SRTQPEYP	canonical	Lonsdalea_britannica_477	Lonsdalea
I6N93_RS08115	SRSQPEYP	canonical	Lonsdalea_populi_N51	Lonsdalea
gene-KQ249_RS00875	RVGNINYP	other	Marinobacter_adhaerens_HP15B	Marinobacter
gene-KQ249_RS02710	-AGYYEYP	other	Marinobacter_adhaerens_HP15B	Marinobacter
gene-KQ249_RS14310	RLQITLLP	other	Marinobacter_adhaerens_HP15B	Marinobacter
gene-AAGT77_RS01035	-ARYYEYP	other	Marinobacter_alkaliphilus_SBY1	Marinobacter
gene-AAGT77_RS03075	LNRYKRYP	other	Marinobacter_alkaliphilus_SBY1	Marinobacter
gene-AAGT77_RS08305	RVQITLLP	other	Marinobacter_alkaliphilus_SBY1	Marinobacter
gene-AAGT77_RS18055	RVGNINYP	other	Marinobacter_alkaliphilus_SBY1	Marinobacter
gene-ACGK9W_RS07745	RVQIMLLP	other	Marinobacter_flavimaris_ZYH30	Marinobacter
gene-ACGK9W_RS15710	RVGNINYP	other	Marinobacter_flavimaris_ZYH30	Marinobacter
gene-ACGK9W_RS17645	-ARYYEYP	other	Marinobacter_flavimaris_ZYH30	Marinobacter
gene-FXO11_RS08200	TLEITLLP	other	Marinobacter_fonticola_CS412	Marinobacter
gene-FXO11_RS19655	KVGNLNYP	other	Marinobacter_fonticola_CS412	Marinobacter
gene-FXO11_RS20365	-AQKYEYP	other	Marinobacter_fonticola_CS412	Marinobacter
gene-NLK58_RS03930	RLQITLLP	other	Marinobacter_metalliresistant_CuT6	Marinobacter
gene-NLK58_RS14105	RVGNINYP	other	Marinobacter_metalliresistant_CuT6	Marinobacter
gene-NLK58_RS14375	-ARFYDYP	other	Marinobacter_metalliresistant_CuT6	Marinobacter
gene-MARHY_RS00870	-ARYYEYP	other	Marinobacter_nauticus_ATCC49840	Marinobacter
gene-MARHY_RS17470	RVGNINYP	other	Marinobacter_nauticus_ATCC49840	Marinobacter
gene-ABA45_RS09250	LSAHRDYP	other	Marinobacter_psychrophilus_20041	Marinobacter
gene-ABA45_RS10870	QLQLSLLP	other	Marinobacter_psychrophilus_20041	Marinobacter
gene-ABA45_RS17235	RVGNMNYP	other	Marinobacter_psychrophilus_20041	Marinobacter
gene-MARSALSMR5_RS00125	-GRYYEYP	other	Marinobacter_salarius_SMR5	Marinobacter
gene-MARSALSMR5_RS01950	RVGNINYP	additional	Marinobacter_salarius_SMR5	Marinobacter
gene-MARSALSMR5_RS08970	RLQITLLP	other	Marinobacter_salarius_SMR5	Marinobacter
gene-LPB19_RS03005	RVGNINYP	other	Marinobacter_salinisoli_LPB0319	Marinobacter
gene-BKP64_RS14480	-SGFYDYP	other	Marinobacter_salinus_Hb8	Marinobacter
gene-BKP64_RS16265	RVGNINYP	other	Marinobacter_salinus_Hb8	Marinobacter
gene-QUE75_RS00980	-ARYYEYP	other	Marinobacter_shengliensis_D49	Marinobacter
gene-QUE75_RS03825	LNRYKRYP	other	Marinobacter_shengliensis_D49	Marinobacter
gene-QUE75_RS08930	RVQITLLP	other	Marinobacter_shengliensis_D49	Marinobacter
gene-QUE75_RS14760	LEQHKEYP	other	Marinobacter_shengliensis_D49	Marinobacter
gene-QUE75_RS18820	RVGNINYP	other	Marinobacter_shengliensis_D49	Marinobacter
gene-AU14_RS05405	LHQHKDYP	other	Marinobacter_similis_A3d10	Marinobacter
gene-AU14_RS07280	LSQHYQYP	other	Marinobacter_similis_A3d10	Marinobacter
gene-AU14_RS15225	RVGNINYP	other	Marinobacter_similis_A3d10	Marinobacter
A8C75_RS01470	RYGNDNYP	additional	Marinobacterium_aestuarii_ST5810	Marinobacterium
A8C75_RS03965	LAQHKRYP	other	Marinobacterium_aestuarii_ST5810	Marinobacterium
A8C75_RS23480	PPQPPAYP	additional	Marinobacterium_aestuarii_ST5810	Marinobacterium
CFI10_RS03545	SRMNPQYP	additional	Marinobacterium_iners_IC961	Marinobacterium
CFI10_RS08520	VVAIHFLP	other	Marinobacterium_iners_IC961	Marinobacterium
CFI10_RS18060	TVGNLNYP	additional	Marinobacterium_iners_IC961	Marinobacterium
IEZ33_RS01325	IADSKRYP	other	Marinomonas_algicola_SM1966	Marinomonas
IEZ33_RS18475	RIGNIHYP	additional	Marinomonas_algicola_SM1966	Marinomonas
IBG28_RS19230	LAQNKRYP	other	Marinomonas_arctica_BSI20414	Marinomonas
IBG28_RS20270	RIGNIHYP	additional	Marinomonas_arctica_BSI20414	Marinomonas
JSY38_RS07780	LAQNKRYP	other	Marinomonas_foliarum_JZW	Marinomonas
JSY38_RS08550	RIGNIHYP	additional	Marinomonas_foliarum_JZW	Marinomonas
MARME_RS02285	LAKNKKYP	other	Marinomonas_mediterranea_MMB1	Marinomonas
MARME_RS20215	RIGNIHYP	additional	Marinomonas_mediterranea_MMB1	Marinomonas
AB8E32_RS14555	LGQNKRYP	other	Marinomonas_polaris_jeju22	Marinomonas
AB8E32_RS15840	RIGNIHYP	additional	Marinomonas_polaris_jeju22	Marinomonas
AABA11_RS15140	LAHNKRYP	other	Marinomonas_pontica_20051836	Marinomonas
AABA11_RS15880	RIGNIHYP	additional	Marinomonas_pontica_20051836	Marinomonas
MAR181_RS16180	LAKSKRYP	other	Marinomonas_posidonica_IVIAPo181	Marinomonas
MAR181_RS17320	RIGNIHYP	additional	Marinomonas_posidonica_IVIAPo181	Marinomonas
MP3633_RS17270	LAQNKRYP	other	Marinomonas_primoryensis_MPKMM3633	Marinomonas
MP3633_RS18210	RIGNIHYP	additional	Marinomonas_primoryensis_MPKMM3633	Marinomonas
J8N69_RS06460	LAQNKRYP	other	Marinomonas_profundi_M1K6	Marinomonas
J8N69_RS07310	RIGNIHYP	additional	Marinomonas_profundi_M1K6	Marinomonas
HEP82_RS04020	SRAQPEYP	additional	Musicola_keenii_A3967	Musicola
DD703_RS09700	SRAQPEYP	additional	Musicola_paradisiaca_Ech703	Musicola
gene-N7E01_RS03360	QFRVMLTP	other	Neopusillimonas_aromaticivorans_CCYST667	Neopusillimonas
gene-N7E01_RS11305	HIGTTHYP	additional	Neopusillimonas_aromaticivorans_CCYST667	Neopusillimonas
gene-N7E01_RS14785	RRPVPEYP	additional	Neopusillimonas_aromaticivorans_CCYST667	Neopusillimonas
QUD59_RS00660	SQVPPGYP	additional	Neptuniibacter_halophilus_LMG25378	Neptuniibacter
QUD59_RS09525	KVGNLNYP	additional	Neptuniibacter_halophilus_LMG25378	Neptuniibacter
F0U83_RS01485	MIGNLNYP	other	Neptunomonas_concharum_JCM17730	Neptunomonas
F0U83_RS05255	INRYKKYP	additional	Neptunomonas_concharum_JCM17730	Neptunomonas
F0U83_RS09540	KIEVRLFP	other	Neptunomonas_concharum_JCM17730	Neptunomonas
F0U83_RS13835	LAQHKRYP	other	Neptunomonas_concharum_JCM17730	Neptunomonas
F5I99_RS08520	LGQHKRYP	other	Nitrincola_iocasae_KXZD1103	Nitrincola
F5I99_RS12095	TVEIQLMP	other	Nitrincola_iocasae_KXZD1103	Nitrincola
F5I99_RS17090	TVGNMNYP	other	Nitrincola_iocasae_KXZD1103	Nitrincola
PU634_RS02680	QPSPIAYP	additional	Oceanimonas_pelagia_NTOUMSR1	Oceanimonas
CBP12_RS13480	KPAPIAYP	additional	Oceanisphaera_avium_AMac2203	Oceanisphaera
CBP31_RS04100	KPAAIAYP	additional	Oceanisphaera_profunda_SM1222	Oceanisphaera
OLMES_RS01180	RRSPIVYP	additional	Oleiphilus_messinensis_ME102	Oleiphilus
OLMES_RS01540	KIGNLNYP	other	Oleiphilus_messinensis_ME102	Oleiphilus
OLMES_RS05945	PFSRLQQP	additional	Oleiphilus_messinensis_ME102	Oleiphilus
OLMES_RS14335	LKIAPVYP	additional	Oleiphilus_messinensis_ME102	Oleiphilus
OLMES_RS19060	TRVNPMYP	additional	Oleiphilus_messinensis_ME102	Oleiphilus
OLMES_RS19190	ITVEPIYP	additional	Oleiphilus_messinensis_ME102	Oleiphilus
gene-ODI_RS03375	-TGTRHYP	other	Orrella_dioscoreae_Orrdi1	Orrella
gene-ODI_RS08815	GQPMAVYP	additional	Orrella_dioscoreae_Orrdi1	Orrella
gene-DBV39_RS11365	RPPMPSYP	additional	Orrella_marina_HZ20	Orrella
gene-N7U67_RS01885	QYRVDLNP	other	Paenalcaligenes_faecalis_YLCF04	Paenalcaligenes
gene-N7U67_RS05590	APPRPNYP	additional	Paenalcaligenes_faecalis_YLCF04	Paenalcaligenes
ACIPUP_RS08690	HNPAPSYP	additional	Pectobacterium_actinidiae_22ZTDG032	Pectobacterium
ACIPUP_RS12330	VVPQPDYP	additional	Pectobacterium_actinidiae_22ZTDG032	Pectobacterium
ACIPUP_RS15095	LHRRVNYP	additional	Pectobacterium_actinidiae_22ZTDG032	Pectobacterium
ACIPUP_RS16400	LSRYKRYP	other	Pectobacterium_actinidiae_22ZTDG032	Pectobacterium
ACIPUP_RS20090	SRAQPQYP	canonical	Pectobacterium_actinidiae_22ZTDG032	Pectobacterium
ACIPUE_RS01985	VVPQPDYP	additional	Pectobacterium_actinidiae_22ZTDG033	Pectobacterium
ACIPUE_RS03745	LHRRVNYP	additional	Pectobacterium_actinidiae_22ZTDG033	Pectobacterium
ACIPUE_RS05000	SRAQPQYP	canonical	Pectobacterium_actinidiae_22ZTDG033	Pectobacterium
ACIPUE_RS13230	HNPAPSYP	additional	Pectobacterium_actinidiae_22ZTDG033	Pectobacterium
ACIPUE_RS20210	LSRYKRYP	other	Pectobacterium_actinidiae_22ZTDG033	Pectobacterium
M9782_RS01115	HNPAPSYP	additional	Pectobacterium_actinidiae_GXPa1	Pectobacterium
M9782_RS02555	LSRYKRYP	other	Pectobacterium_actinidiae_GXPa1	Pectobacterium
M9782_RS06430	LHRRVNYP	additional	Pectobacterium_actinidiae_GXPa1	Pectobacterium
M9782_RS08310	VVPQPDYP	additional	Pectobacterium_actinidiae_GXPa1	Pectobacterium
M9782_RS12525	SRAQPQYP	canonical	Pectobacterium_actinidiae_GXPa1	Pectobacterium
BSK69_RS09805	VVPQPDYP	additional	Pectobacterium_actinidiae_ICMP19971	Pectobacterium
BSK69_RS13500	SRAQPQYP	canonical	Pectobacterium_actinidiae_ICMP19971	Pectobacterium
BSK69_RS14875	LSRYKRYP	other	Pectobacterium_actinidiae_ICMP19971	Pectobacterium
BSK69_RS16475	HNPAPSYP	additional	Pectobacterium_actinidiae_ICMP19971	Pectobacterium
BSK69_RS17010	LHRRVNYP	additional	Pectobacterium_actinidiae_ICMP19971	Pectobacterium
BSK71_03630	VVPQPDYP	additional	Pectobacterium_actinidiae_ICMP19972	Pectobacterium
BSK71_13100	SRAQPQYP	canonical	Pectobacterium_actinidiae_ICMP19972	Pectobacterium
BSK71_14490	HNPAPSYP	additional	Pectobacterium_actinidiae_ICMP19972	Pectobacterium
BSK71_15215	LHRRVNYP	additional	Pectobacterium_actinidiae_ICMP19972	Pectobacterium
BSK71_16145	LSRYKRYP	other	Pectobacterium_actinidiae_ICMP19972	Pectobacterium
BSK71_RS03715	VVPQPDYP	additional	Pectobacterium_actinidiae_ICMP9972	Pectobacterium
BSK71_RS13435	SRAQPQYP	canonical	Pectobacterium_actinidiae_ICMP9972	Pectobacterium
BSK71_RS14845	HNPAPSYP	additional	Pectobacterium_actinidiae_ICMP9972	Pectobacterium
BSK71_RS15580	LHRRVNYP	additional	Pectobacterium_actinidiae_ICMP9972	Pectobacterium
BSK71_RS16525	LSRYKRYP	other	Pectobacterium_actinidiae_ICMP9972	Pectobacterium
KKH3_RS02920	LHRRVNYP	additional	Pectobacterium_actinidiae_KKH3	Pectobacterium
KKH3_RS04740	VVPQPDYP	additional	Pectobacterium_actinidiae_KKH3	Pectobacterium
KKH3_RS09325	SRAQPQYP	canonical	Pectobacterium_actinidiae_KKH3	Pectobacterium
KKH3_RS19155	HNPAPSYP	additional	Pectobacterium_actinidiae_KKH3	Pectobacterium
KKH3_RS20390	LSRYKRYP	other	Pectobacterium_actinidiae_KKH3	Pectobacterium
SOW02_RS02405	SRAQPQYP	canonical	Pectobacterium_actinidiae_NJAU137	Pectobacterium
SOW02_RS05605	LHRRVNYP	additional	Pectobacterium_actinidiae_NJAU137	Pectobacterium
SOW02_RS14210	LSRYKRYP	other	Pectobacterium_actinidiae_NJAU137	Pectobacterium
SOW02_RS15105	HNPAPSYP	additional	Pectobacterium_actinidiae_NJAU137	Pectobacterium
ABRQ05_RS05530	SRAQPQYP	canonical	Pectobacterium_actinidiae_PD7900	Pectobacterium
ABRQ05_RS09465	HNPAPSYP	additional	Pectobacterium_actinidiae_PD7900	Pectobacterium
ABRQ05_RS11720	VVPQPDYP	additional	Pectobacterium_actinidiae_PD7900	Pectobacterium
ABRQ05_RS18750	LSRYKRYP	other	Pectobacterium_actinidiae_PD7900	Pectobacterium
DMB79_RS09965	SRAQPQYP	canonical	Pectobacterium_aquaticum_A101S19F16	Pectobacterium
DMB79_RS19350	LSRYKRYP	other	Pectobacterium_aquaticum_A101S19F16	Pectobacterium
DMB83_RS05020	SRAQPQYP	canonical	Pectobacterium_aquaticum_A104S21F16	Pectobacterium
DMB83_RS08190	LSRYKRYP	other	Pectobacterium_aquaticum_A104S21F16	Pectobacterium
DMB83_RS09590	LHRRVNYP	additional	Pectobacterium_aquaticum_A104S21F16	Pectobacterium
DMB83_RS13885	HNPAPSYP	additional	Pectobacterium_aquaticum_A104S21F16	Pectobacterium
DMB81_RS01960	SRAQPQYP	canonical	Pectobacterium_aquaticum_A105S21F16	Pectobacterium
DMB81_RS04930	LHRRVNYP	additional	Pectobacterium_aquaticum_A105S21F16	Pectobacterium
DMB81_RS10225	HNPAPSYP	additional	Pectobacterium_aquaticum_A105S21F16	Pectobacterium
DMB81_RS14460	LSRYKRYP	other	Pectobacterium_aquaticum_A105S21F16	Pectobacterium
DMB84_RS00320	LHRRVNYP	additional	Pectobacterium_aquaticum_A127S21F16	Pectobacterium
DMB84_RS12355	SRAQPQYP	canonical	Pectobacterium_aquaticum_A127S21F16	Pectobacterium
DMB84_RS14275	LSRYKRYP	other	Pectobacterium_aquaticum_A127S21F16	Pectobacterium
DMB82_RS10975	SRAQPQYP	canonical	Pectobacterium_aquaticum_A212S19A16	Pectobacterium
DMB82_RS16335	LHRRVNYP	additional	Pectobacterium_aquaticum_A212S19A16	Pectobacterium
DMB82_RS20035	LSRYKRYP	other	Pectobacterium_aquaticum_A212S19A16	Pectobacterium
DMB85_RS02365	SRAQPQYP	canonical	Pectobacterium_aquaticum_A35S23M15	Pectobacterium
DMB85_RS11060	LSRYKRYP	other	Pectobacterium_aquaticum_A35S23M15	Pectobacterium
DMB85_RS17760	LHRRVNYP	additional	Pectobacterium_aquaticum_A35S23M15	Pectobacterium
I1A36_RS06600	SRAQPQYP	canonical	Pectobacterium_aquaticum_A76S21O15	Pectobacterium
I1A36_RS15265	LSRYKRYP	other	Pectobacterium_aquaticum_A76S21O15	Pectobacterium
H5A21_RS02275	SRAQPQYP	canonical	Pectobacterium_aquaticum_NAK467	Pectobacterium
H5A21_RS03825	HNPAPSYP	additional	Pectobacterium_aquaticum_NAK467	Pectobacterium
H5A21_RS08785	LHRRVNYP	additional	Pectobacterium_aquaticum_NAK467	Pectobacterium
H5A21_RS12725	LSRYKRYP	other	Pectobacterium_aquaticum_NAK467	Pectobacterium
OCU59_RS00280	LQREKRYP	other	Pectobacterium_araliae_MAFF302107	Pectobacterium
OCU59_RS01310	HNPPPSYP	additional	Pectobacterium_araliae_MAFF302107	Pectobacterium
OCU59_RS09045	AVPQPEYP	other	Pectobacterium_araliae_MAFF302107	Pectobacterium
OCU59_RS15905	LSRYKRYP	other	Pectobacterium_araliae_MAFF302107	Pectobacterium
OCU59_RS18420	SRAQPQYP	canonical	Pectobacterium_araliae_MAFF302107	Pectobacterium
AACH44_RS00675	HNPPPSYP	additional	Pectobacterium_araliae_MAFF302110	Pectobacterium
AACH44_RS01705	LQREKRYP	other	Pectobacterium_araliae_MAFF302110	Pectobacterium
AACH44_RS05710	AVPQPEYP	other	Pectobacterium_araliae_MAFF302110	Pectobacterium
AACH44_RS10145	SRAQPQYP	canonical	Pectobacterium_araliae_MAFF302110	Pectobacterium
AACH44_RS20530	LSRYKRYP	other	Pectobacterium_araliae_MAFF302110	Pectobacterium
WCV01_RS00605	LHRRVNYP	additional	Pectobacterium_aroidearum_195012	Pectobacterium
WCV01_RS04580	VVPQPDYP	other	Pectobacterium_aroidearum_195012	Pectobacterium
WCV01_RS10055	SRAQPQYP	canonical	Pectobacterium_aroidearum_195012	Pectobacterium
WCV01_RS12770	LSRYKRYP	other	Pectobacterium_aroidearum_195012	Pectobacterium
WCV01_RS22185	HNPAPSYP	additional	Pectobacterium_aroidearum_195012	Pectobacterium
L0Y25_RS01005	HNPAPSYP	additional	Pectobacterium_aroidearum_AK042	Pectobacterium
L0Y25_RS11360	SRAQPQYP	canonical	Pectobacterium_aroidearum_AK042	Pectobacterium
L0Y25_RS16360	VVPQPDYP	other	Pectobacterium_aroidearum_AK042	Pectobacterium
L0Y25_RS22185	LSRYKRYP	other	Pectobacterium_aroidearum_AK042	Pectobacterium
L0Y26_RS01005	HNPAPSYP	additional	Pectobacterium_aroidearum_AK049	Pectobacterium
L0Y26_RS11360	SRAQPQYP	canonical	Pectobacterium_aroidearum_AK049	Pectobacterium
L0Y26_RS16360	VVPQPDYP	other	Pectobacterium_aroidearum_AK049	Pectobacterium
L0Y26_RS22180	LSRYKRYP	other	Pectobacterium_aroidearum_AK049	Pectobacterium
OHJ31_RS01880	HNPAPSYP	additional	Pectobacterium_aroidearum_B26	Pectobacterium
OHJ31_RS03235	LSRYKRYP	other	Pectobacterium_aroidearum_B26	Pectobacterium
OHJ31_RS13435	SRAQPQYP	canonical	Pectobacterium_aroidearum_B26	Pectobacterium
OHJ31_RS18490	VVPQPDYP	other	Pectobacterium_aroidearum_B26	Pectobacterium
OHJ31_RS20225	LHRRVNYP	additional	Pectobacterium_aroidearum_B26	Pectobacterium
H0259_RS00845	SRAQPQYP	canonical	Pectobacterium_aroidearum_CFBP8737	Pectobacterium
H0259_RS14500	LSRYKRYP	other	Pectobacterium_aroidearum_CFBP8737	Pectobacterium
H0259_RS17225	HNPAPSYP	additional	Pectobacterium_aroidearum_CFBP8737	Pectobacterium
H0259_RS22410	VVPQPDYP	other	Pectobacterium_aroidearum_CFBP8737	Pectobacterium
H1224_RS01445	VVPQPDYP	other	Pectobacterium_aroidearum_KC20	Pectobacterium
H1224_RS05535	SRAQPQYP	canonical	Pectobacterium_aroidearum_KC20	Pectobacterium
H1224_RS17725	LSRYKRYP	other	Pectobacterium_aroidearum_KC20	Pectobacterium
H1224_RS19880	LHRRVNYP	additional	Pectobacterium_aroidearum_KC20	Pectobacterium
H1224_RS21020	HNPAPSYP	additional	Pectobacterium_aroidearum_KC20	Pectobacterium
I2D83_RS00795	HNPAPSYP	additional	Pectobacterium_aroidearum_L6	Pectobacterium
I2D83_RS10830	SRAQPQYP	canonical	Pectobacterium_aroidearum_L6	Pectobacterium
I2D83_RS18020	LHRRVNYP	additional	Pectobacterium_aroidearum_L6	Pectobacterium
I2D83_RS21720	LSRYKRYP	other	Pectobacterium_aroidearum_L6	Pectobacterium
LCF43_RS00815	HNPAPSYP	additional	Pectobacterium_aroidearum_LJ2	Pectobacterium
LCF43_RS11425	SRAQPQYP	canonical	Pectobacterium_aroidearum_LJ2	Pectobacterium
LCF43_RS15845	VVPQPDYP	other	Pectobacterium_aroidearum_LJ2	Pectobacterium
LCF43_RS17675	LHRRVNYP	additional	Pectobacterium_aroidearum_LJ2	Pectobacterium
LCF43_RS21345	LSRYKRYP	other	Pectobacterium_aroidearum_LJ2	Pectobacterium
ABRP76_RS05010	VVPQPDYP	other	Pectobacterium_aroidearum_LMG2417	Pectobacterium
ABRP76_RS09455	HNPAPSYP	additional	Pectobacterium_aroidearum_LMG2417	Pectobacterium
ABRP76_RS21295	SRAQPQYP	canonical	Pectobacterium_aroidearum_LMG2417	Pectobacterium
ABRP76_RS23455	LSRYKRYP	other	Pectobacterium_aroidearum_LMG2417	Pectobacterium
H2Y56_RS02545	SRAQPQYP	canonical	Pectobacterium_aroidearum_MY10	Pectobacterium
H2Y56_RS14270	LHRRVNYP	additional	Pectobacterium_aroidearum_MY10	Pectobacterium
H2Y56_RS16985	LSRYKRYP	other	Pectobacterium_aroidearum_MY10	Pectobacterium
H2Y56_RS17970	HNPAPSYP	additional	Pectobacterium_aroidearum_MY10	Pectobacterium
H2Y56_RS23190	VVPQPDYP	other	Pectobacterium_aroidearum_MY10	Pectobacterium
H2Y55_RS05260	SRAQPQYP	canonical	Pectobacterium_aroidearum_MY11	Pectobacterium
H2Y55_RS12480	LHRRVNYP	additional	Pectobacterium_aroidearum_MY11	Pectobacterium
H2Y55_RS16560	LSRYKRYP	other	Pectobacterium_aroidearum_MY11	Pectobacterium
H2Y55_RS17000	HNPAPSYP	additional	Pectobacterium_aroidearum_MY11	Pectobacterium
H2Y55_RS22090	VVPQPDYP	other	Pectobacterium_aroidearum_MY11	Pectobacterium
H2Y54_RS02155	SRAQPQYP	canonical	Pectobacterium_aroidearum_MY18	Pectobacterium
H2Y54_RS04250	LHRRVNYP	additional	Pectobacterium_aroidearum_MY18	Pectobacterium
H2Y54_RS08720	HNPAPSYP	additional	Pectobacterium_aroidearum_MY18	Pectobacterium
H2Y54_RS13130	LSRYKRYP	other	Pectobacterium_aroidearum_MY18	Pectobacterium
H2Y54_RS13540	VVPQPDYP	other	Pectobacterium_aroidearum_MY18	Pectobacterium
H2Y59_RS02235	SRAQPQYP	canonical	Pectobacterium_aroidearum_MY19	Pectobacterium
H2Y59_RS12955	LHRRVNYP	additional	Pectobacterium_aroidearum_MY19	Pectobacterium
H2Y59_RS15610	VVPQPDYP	other	Pectobacterium_aroidearum_MY19	Pectobacterium
H2Y59_RS16495	LSRYKRYP	other	Pectobacterium_aroidearum_MY19	Pectobacterium
H2Y59_RS17930	HNPAPSYP	additional	Pectobacterium_aroidearum_MY19	Pectobacterium
H2Y58_RS02545	SRAQPQYP	canonical	Pectobacterium_aroidearum_MY2	Pectobacterium
H2Y58_RS13180	LHRRVNYP	additional	Pectobacterium_aroidearum_MY2	Pectobacterium
H2Y58_RS16990	LSRYKRYP	other	Pectobacterium_aroidearum_MY2	Pectobacterium
H2Y58_RS17975	HNPAPSYP	additional	Pectobacterium_aroidearum_MY2	Pectobacterium
H2Y58_RS22925	VVPQPDYP	other	Pectobacterium_aroidearum_MY2	Pectobacterium
H2Y57_RS04230	VVPQPDYP	other	Pectobacterium_aroidearum_MY7	Pectobacterium
H2Y57_RS08650	SRAQPQYP	canonical	Pectobacterium_aroidearum_MY7	Pectobacterium
H2Y57_RS14725	LSRYKRYP	other	Pectobacterium_aroidearum_MY7	Pectobacterium
H2Y57_RS16105	HNPAPSYP	additional	Pectobacterium_aroidearum_MY7	Pectobacterium
AB8809_00715	HNPAPSYP	additional	Pectobacterium_aroidearum_NCPPB	Pectobacterium
AB8809_12555	SRAQPQYP	canonical	Pectobacterium_aroidearum_NCPPB	Pectobacterium
AB8809_16945	VVPQPDYP	other	Pectobacterium_aroidearum_NCPPB	Pectobacterium
AB8809_23190	LSRYKRYP	other	Pectobacterium_aroidearum_NCPPB	Pectobacterium
AB8809_RS00715	HNPAPSYP	additional	Pectobacterium_aroidearum_NCPPB929	Pectobacterium
AB8809_RS12565	SRAQPQYP	canonical	Pectobacterium_aroidearum_NCPPB929	Pectobacterium
AB8809_RS16950	VVPQPDYP	other	Pectobacterium_aroidearum_NCPPB929	Pectobacterium
AB8809_RS23190	LSRYKRYP	other	Pectobacterium_aroidearum_NCPPB929	Pectobacterium
SOV99_RS02805	LSRYKRYP	other	Pectobacterium_aroidearum_NJAU150	Pectobacterium
SOV99_RS05720	VVPQPDYP	other	Pectobacterium_aroidearum_NJAU150	Pectobacterium
SOV99_RS10440	HNPAPSYP	additional	Pectobacterium_aroidearum_NJAU150	Pectobacterium
SOV99_RS19180	SRAQPQYP	canonical	Pectobacterium_aroidearum_NJAU150	Pectobacterium
SOV96_RS02545	LSRYKRYP	other	Pectobacterium_aroidearum_NJAU160	Pectobacterium
SOV96_RS04765	SRAQPQYP	canonical	Pectobacterium_aroidearum_NJAU160	Pectobacterium
SOV96_RS06200	HNPAPSYP	additional	Pectobacterium_aroidearum_NJAU160	Pectobacterium
SOV96_RS12665	LHRRVNYP	additional	Pectobacterium_aroidearum_NJAU160	Pectobacterium
SOV96_RS14485	VVPQPDYP	additional	Pectobacterium_aroidearum_NJAU160	Pectobacterium
QX227_RS02480	VVPQPDYP	other	Pectobacterium_aroidearum_PaNJAU2	Pectobacterium
QX227_RS07830	LSRYKRYP	other	Pectobacterium_aroidearum_PaNJAU2	Pectobacterium
QX227_RS12310	LHRRVNYP	additional	Pectobacterium_aroidearum_PaNJAU2	Pectobacterium
QX227_RS15310	SRAQPQYP	canonical	Pectobacterium_aroidearum_PaNJAU2	Pectobacterium
QX227_RS20865	HNPAPSYP	additional	Pectobacterium_aroidearum_PaNJAU2	Pectobacterium
ACETK2_RS00730	HNPAPSYP	additional	Pectobacterium_aroidearum_Pc3	Pectobacterium
ACETK2_RS03885	LHRRVNYP	additional	Pectobacterium_aroidearum_Pc3	Pectobacterium
ACETK2_RS05810	VVPQPDYP	other	Pectobacterium_aroidearum_Pc3	Pectobacterium
ACETK2_RS10110	SRAQPQYP	canonical	Pectobacterium_aroidearum_Pc3	Pectobacterium
ACETK2_RS21290	LSRYKRYP	other	Pectobacterium_aroidearum_Pc3	Pectobacterium
ABRQ01_RS04085	LHRRVNYP	additional	Pectobacterium_aroidearum_PD6523	Pectobacterium
ABRQ01_RS05970	VVPQPDYP	additional	Pectobacterium_aroidearum_PD6523	Pectobacterium
ABRQ01_RS10475	SRAQPQYP	canonical	Pectobacterium_aroidearum_PD6523	Pectobacterium
ABRQ01_RS16650	HNPAPSYP	additional	Pectobacterium_aroidearum_PD6523	Pectobacterium
ABRQ01_RS21380	LSRYKRYP	other	Pectobacterium_aroidearum_PD6523	Pectobacterium
ABRP89_RS01675	SRAQPQYP	canonical	Pectobacterium_aroidearum_PD6993	Pectobacterium
ABRP89_RS05430	LSRYKRYP	other	Pectobacterium_aroidearum_PD6993	Pectobacterium
ABRP89_RS10635	HNPAPSYP	additional	Pectobacterium_aroidearum_PD6993	Pectobacterium
ABRP89_RS15940	VVPQPDYP	other	Pectobacterium_aroidearum_PD6993	Pectobacterium
ABRP89_RS18440	LHRRVNYP	additional	Pectobacterium_aroidearum_PD6993	Pectobacterium
ABRP57_RS02685	VVPQPDYP	other	Pectobacterium_aroidearum_PD6997	Pectobacterium
ABRP57_RS07850	HNPAPSYP	additional	Pectobacterium_aroidearum_PD6997	Pectobacterium
ABRP57_RS08835	LSRYKRYP	other	Pectobacterium_aroidearum_PD6997	Pectobacterium
ABRP57_RS09135	LHRRVNYP	additional	Pectobacterium_aroidearum_PD6997	Pectobacterium
ABRP57_RS12075	SRAQPQYP	canonical	Pectobacterium_aroidearum_PD6997	Pectobacterium
ABRP58_RS07225	VVPQPDYP	other	Pectobacterium_aroidearum_PD7231	Pectobacterium
ABRP58_RS09065	LHRRVNYP	additional	Pectobacterium_aroidearum_PD7231	Pectobacterium
ABRP58_RS17035	SRAQPQYP	canonical	Pectobacterium_aroidearum_PD7231	Pectobacterium
ABRP58_RS19720	LSRYKRYP	other	Pectobacterium_aroidearum_PD7231	Pectobacterium
ABRP58_RS21055	HNPAPSYP	additional	Pectobacterium_aroidearum_PD7231	Pectobacterium
ABRQ06_RS00070	LHRRVNYP	additional	Pectobacterium_aroidearum_PD7232	Pectobacterium
ABRQ06_RS06880	VVPQPDYP	additional	Pectobacterium_aroidearum_PD7232	Pectobacterium
ABRQ06_RS11330	SRAQPQYP	canonical	Pectobacterium_aroidearum_PD7232	Pectobacterium
ABRQ06_RS17070	HNPAPSYP	additional	Pectobacterium_aroidearum_PD7232	Pectobacterium
ABRQ06_RS21280	LSRYKRYP	other	Pectobacterium_aroidearum_PD7232	Pectobacterium
ABRP92_RS07110	HNPAPSYP	additional	Pectobacterium_aroidearum_PD7236	Pectobacterium
ABRP92_RS08010	LSRYKRYP	other	Pectobacterium_aroidearum_PD7236	Pectobacterium
ABRP92_RS13990	SRAQPQYP	canonical	Pectobacterium_aroidearum_PD7236	Pectobacterium
ABRP92_RS21545	VVPQPDYP	additional	Pectobacterium_aroidearum_PD7236	Pectobacterium
ABRQ00_RS01655	HNPAPSYP	additional	Pectobacterium_aroidearum_PD7271	Pectobacterium
ABRQ00_RS04800	LHRRVNYP	additional	Pectobacterium_aroidearum_PD7271	Pectobacterium
ABRQ00_RS09975	SRAQPQYP	canonical	Pectobacterium_aroidearum_PD7271	Pectobacterium
ABRQ00_RS16840	VVPQPDYP	other	Pectobacterium_aroidearum_PD7271	Pectobacterium
ABRQ00_RS19285	LSRYKRYP	other	Pectobacterium_aroidearum_PD7271	Pectobacterium
ABRP99_RS01255	HNPAPSYP	additional	Pectobacterium_aroidearum_PD8605	Pectobacterium
ABRP99_RS01705	LSRYKRYP	other	Pectobacterium_aroidearum_PD8605	Pectobacterium
ABRP99_RS06755	VVPQPDYP	additional	Pectobacterium_aroidearum_PD8605	Pectobacterium
ABRP99_RS14750	SRAQPQYP	canonical	Pectobacterium_aroidearum_PD8605	Pectobacterium
ABRP68_RS03275	SRAQPQYP	canonical	Pectobacterium_aroidearum_PD8609	Pectobacterium
ABRP68_RS05305	LSRYKRYP	other	Pectobacterium_aroidearum_PD8609	Pectobacterium
ABRP68_RS09530	HNPAPSYP	additional	Pectobacterium_aroidearum_PD8609	Pectobacterium
L0Y24_RS00760	HNPAPSYP	additional	Pectobacterium_aroidearum_QJ002	Pectobacterium
L0Y24_RS04165	LHRRVNYP	additional	Pectobacterium_aroidearum_QJ002	Pectobacterium
L0Y24_RS05970	VVPQPDYP	other	Pectobacterium_aroidearum_QJ002	Pectobacterium
L0Y24_RS10145	SRAQPQYP	canonical	Pectobacterium_aroidearum_QJ002	Pectobacterium
L0Y24_RS21680	LSRYKRYP	other	Pectobacterium_aroidearum_QJ002	Pectobacterium
L0Y20_RS00760	HNPAPSYP	additional	Pectobacterium_aroidearum_QJ003	Pectobacterium
L0Y20_RS04140	LHRRVNYP	additional	Pectobacterium_aroidearum_QJ003	Pectobacterium
L0Y20_RS06540	VVPQPDYP	other	Pectobacterium_aroidearum_QJ003	Pectobacterium
L0Y20_RS10715	SRAQPQYP	canonical	Pectobacterium_aroidearum_QJ003	Pectobacterium
L0Y20_RS22245	LSRYKRYP	other	Pectobacterium_aroidearum_QJ003	Pectobacterium
L0Y21_RS00760	HNPAPSYP	additional	Pectobacterium_aroidearum_QJ011	Pectobacterium
L0Y21_RS04015	LHRRVNYP	additional	Pectobacterium_aroidearum_QJ011	Pectobacterium
L0Y21_RS06420	VVPQPDYP	other	Pectobacterium_aroidearum_QJ011	Pectobacterium
L0Y21_RS10600	SRAQPQYP	canonical	Pectobacterium_aroidearum_QJ011	Pectobacterium
L0Y21_RS22145	LSRYKRYP	other	Pectobacterium_aroidearum_QJ011	Pectobacterium
N5056_RS00960	HNPAPSYP	additional	Pectobacterium_aroidearum_QJ021	Pectobacterium
N5056_RS03955	LHRRVNYP	additional	Pectobacterium_aroidearum_QJ021	Pectobacterium
N5056_RS05795	VVPQPDYP	other	Pectobacterium_aroidearum_QJ021	Pectobacterium
N5056_RS10205	SRAQPQYP	canonical	Pectobacterium_aroidearum_QJ021	Pectobacterium
N5056_RS21695	LSRYKRYP	other	Pectobacterium_aroidearum_QJ021	Pectobacterium
L0Y22_RS00820	HNPAPSYP	additional	Pectobacterium_aroidearum_QJ034	Pectobacterium
L0Y22_RS11085	SRAQPQYP	canonical	Pectobacterium_aroidearum_QJ034	Pectobacterium
L0Y22_RS15420	VVPQPDYP	other	Pectobacterium_aroidearum_QJ034	Pectobacterium
L0Y22_RS17240	LHRRVNYP	additional	Pectobacterium_aroidearum_QJ034	Pectobacterium
L0Y22_RS21395	LSRYKRYP	other	Pectobacterium_aroidearum_QJ034	Pectobacterium
L0Y29_RS00820	HNPAPSYP	additional	Pectobacterium_aroidearum_QJ036	Pectobacterium
L0Y29_RS11085	SRAQPQYP	canonical	Pectobacterium_aroidearum_QJ036	Pectobacterium
L0Y29_RS15420	VVPQPDYP	other	Pectobacterium_aroidearum_QJ036	Pectobacterium
L0Y29_RS17240	LHRRVNYP	additional	Pectobacterium_aroidearum_QJ036	Pectobacterium
L0Y29_RS21400	LSRYKRYP	other	Pectobacterium_aroidearum_QJ036	Pectobacterium
L0Y27_RS00760	HNPAPSYP	additional	Pectobacterium_aroidearum_QJ311	Pectobacterium
L0Y27_RS03950	LHRRVNYP	additional	Pectobacterium_aroidearum_QJ311	Pectobacterium
L0Y27_RS05750	VVPQPDYP	other	Pectobacterium_aroidearum_QJ311	Pectobacterium
L0Y27_RS09930	SRAQPQYP	canonical	Pectobacterium_aroidearum_QJ311	Pectobacterium
L0Y27_RS21255	LSRYKRYP	other	Pectobacterium_aroidearum_QJ311	Pectobacterium
L0Y30_RS00825	HNPAPSYP	additional	Pectobacterium_aroidearum_QJ313	Pectobacterium
L0Y30_RS11095	SRAQPQYP	canonical	Pectobacterium_aroidearum_QJ313	Pectobacterium
L0Y30_RS15430	VVPQPDYP	other	Pectobacterium_aroidearum_QJ313	Pectobacterium
L0Y30_RS17240	LHRRVNYP	additional	Pectobacterium_aroidearum_QJ313	Pectobacterium
L0Y30_RS21400	LSRYKRYP	other	Pectobacterium_aroidearum_QJ313	Pectobacterium
L0Y23_RS00825	HNPAPSYP	additional	Pectobacterium_aroidearum_QJ315	Pectobacterium
L0Y23_RS10965	SRAQPQYP	canonical	Pectobacterium_aroidearum_QJ315	Pectobacterium
L0Y23_RS15305	VVPQPDYP	other	Pectobacterium_aroidearum_QJ315	Pectobacterium
L0Y23_RS17115	LHRRVNYP	additional	Pectobacterium_aroidearum_QJ315	Pectobacterium
L0Y23_RS21275	LSRYKRYP	other	Pectobacterium_aroidearum_QJ315	Pectobacterium
L0Y28_RS00820	HNPAPSYP	additional	Pectobacterium_aroidearum_QJ316	Pectobacterium
L0Y28_RS11085	SRAQPQYP	canonical	Pectobacterium_aroidearum_QJ316	Pectobacterium
L0Y28_RS15420	VVPQPDYP	other	Pectobacterium_aroidearum_QJ316	Pectobacterium
L0Y28_RS17240	LHRRVNYP	additional	Pectobacterium_aroidearum_QJ316	Pectobacterium
L0Y28_RS21400	LSRYKRYP	other	Pectobacterium_aroidearum_QJ316	Pectobacterium
AAGW04_RS04885	SRAQPQYP	canonical	Pectobacterium_aroidearum_SM2	Pectobacterium
AAGW04_RS14320	LSRYKRYP	other	Pectobacterium_aroidearum_SM2	Pectobacterium
AAGW04_RS16985	HNPAPSYP	additional	Pectobacterium_aroidearum_SM2	Pectobacterium
OHK33_RS04360	SRAQPQYP	canonical	Pectobacterium_aroidearum_T251	Pectobacterium
OHK33_RS08565	VVPQPDYP	other	Pectobacterium_aroidearum_T251	Pectobacterium
OHK33_RS10900	LHRRVNYP	additional	Pectobacterium_aroidearum_T251	Pectobacterium
OHK33_RS14750	LSRYKRYP	other	Pectobacterium_aroidearum_T251	Pectobacterium
OHK33_RS16080	HNPAPSYP	additional	Pectobacterium_aroidearum_T251	Pectobacterium
QX495_RS00730	HNPAPSYP	additional	Pectobacterium_aroidearum_YKX	Pectobacterium
QX495_RS03760	LHRRVNYP	additional	Pectobacterium_aroidearum_YKX	Pectobacterium
QX495_RS05620	VVPQPDYP	other	Pectobacterium_aroidearum_YKX	Pectobacterium
QX495_RS10540	SRAQPQYP	canonical	Pectobacterium_aroidearum_YKX	Pectobacterium
QX495_RS21330	LSRYKRYP	other	Pectobacterium_aroidearum_YKX	Pectobacterium
WCU70_RS07090	LHRRVNYP	additional	Pectobacterium_atrosepticum_195020	Pectobacterium
WCU70_RS09010	VVPQPDYP	additional	Pectobacterium_atrosepticum_195020	Pectobacterium
WCU70_RS11745	SRAQPQYP	canonical	Pectobacterium_atrosepticum_195020	Pectobacterium
WCU70_RS18575	LSRHKRYP	other	Pectobacterium_atrosepticum_195020	Pectobacterium
WCU70_RS19620	HNPAPSYP	additional	Pectobacterium_atrosepticum_195020	Pectobacterium
GZ59_RS00305	LSRHKRYP	other	Pectobacterium_atrosepticum_21A	Pectobacterium
GZ59_RS03920	LHRRVNYP	additional	Pectobacterium_atrosepticum_21A	Pectobacterium
GZ59_RS06250	VVPQPDYP	additional	Pectobacterium_atrosepticum_21A	Pectobacterium
GZ59_RS10820	SRAQPQYP	canonical	Pectobacterium_atrosepticum_21A	Pectobacterium
GZ59_RS20930	HNPAPSYP	additional	Pectobacterium_atrosepticum_21A	Pectobacterium
CVS35_RS00320	LSRHKRYP	other	Pectobacterium_atrosepticum_36A	Pectobacterium
CVS35_RS04595	LHRRVNYP	additional	Pectobacterium_atrosepticum_36A	Pectobacterium
CVS35_RS06605	VVPQPDYP	additional	Pectobacterium_atrosepticum_36A	Pectobacterium
CVS35_RS11120	SRAQPQYP	canonical	Pectobacterium_atrosepticum_36A	Pectobacterium
CVS35_RS21400	HNPAPSYP	additional	Pectobacterium_atrosepticum_36A	Pectobacterium
LF930_RS05695	SRAQPQYP	canonical	Pectobacterium_atrosepticum_A597S4A17-1	Pectobacterium
LF930_RS10190	VVPQPDYP	additional	Pectobacterium_atrosepticum_A597S4A17-1	Pectobacterium
LF930_RS12175	LHRRVNYP	additional	Pectobacterium_atrosepticum_A597S4A17-1	Pectobacterium
LF930_RS16385	LSRHKRYP	other	Pectobacterium_atrosepticum_A597S4A17-1	Pectobacterium
LF930_RS17775	HNPAPSYP	additional	Pectobacterium_atrosepticum_A597S4A17-1	Pectobacterium
I1A44_RS02535	HNPAPSYP	additional	Pectobacterium_atrosepticum_A597S4A17-2	Pectobacterium
I1A44_RS05120	LSRHKRYP	other	Pectobacterium_atrosepticum_A597S4A17-2	Pectobacterium
I1A44_RS12145	SRAQPQYP	canonical	Pectobacterium_atrosepticum_A597S4A17-2	Pectobacterium
I1A44_RS17485	LHRRVNYP	additional	Pectobacterium_atrosepticum_A597S4A17-2	Pectobacterium
I1A44_RS21850	VVPQPDYP	additional	Pectobacterium_atrosepticum_A597S4A17-2	Pectobacterium
DCX48_RS02255	SRAQPQYP	canonical	Pectobacterium_atrosepticum_CFBP1526	Pectobacterium
DCX48_RS12085	HNPAPSYP	additional	Pectobacterium_atrosepticum_CFBP1526	Pectobacterium
DCX48_RS13705	LSRHKRYP	other	Pectobacterium_atrosepticum_CFBP1526	Pectobacterium
DCX48_RS17405	LHRRVNYP	additional	Pectobacterium_atrosepticum_CFBP1526	Pectobacterium
DCX48_RS19770	VVPQPDYP	additional	Pectobacterium_atrosepticum_CFBP1526	Pectobacterium
H352_RS03245	SRAQPQYP	canonical	Pectobacterium_atrosepticum_CFBP6276	Pectobacterium
H352_RS06405	LSRHKRYP	other	Pectobacterium_atrosepticum_CFBP6276	Pectobacterium
H352_RS07790	HNPAPSYP	additional	Pectobacterium_atrosepticum_CFBP6276	Pectobacterium
H352_RS16665	VVPQPDYP	additional	Pectobacterium_atrosepticum_CFBP6276	Pectobacterium
H352_RS18610	LHRRVNYP	additional	Pectobacterium_atrosepticum_CFBP6276	Pectobacterium
EXT64_RS03185	SRAQPQYP	canonical	Pectobacterium_atrosepticum_Ec110	Pectobacterium
EXT64_RS11750	HNPAPAYP	additional	Pectobacterium_atrosepticum_Ec110	Pectobacterium
EXT64_RS15655	LSRYKRYP	other	Pectobacterium_atrosepticum_Ec110	Pectobacterium
EXT64_RS23180	VVPQPDYP	additional	Pectobacterium_atrosepticum_Ec110	Pectobacterium
HLB43_RS00705	HNPAPSYP	additional	Pectobacterium_atrosepticum_Green1	Pectobacterium
HLB43_RS10715	SRAQPQYP	canonical	Pectobacterium_atrosepticum_Green1	Pectobacterium
HLB43_RS15370	VVPQPDYP	additional	Pectobacterium_atrosepticum_Green1	Pectobacterium
HLB43_RS17260	LHRRVNYP	additional	Pectobacterium_atrosepticum_Green1	Pectobacterium
HLB43_RS21345	LSRHKRYP	other	Pectobacterium_atrosepticum_Green1	Pectobacterium
G430_RS01175	HNPAPSYP	additional	Pectobacterium_atrosepticum_HAI2SCRI1043	Pectobacterium
G430_RS11355	SRAQPQYP	canonical	Pectobacterium_atrosepticum_HAI2SCRI1043	Pectobacterium
G430_RS16665	VVPQPDYP	additional	Pectobacterium_atrosepticum_HAI2SCRI1043	Pectobacterium
G430_RS18670	LHRRVNYP	additional	Pectobacterium_atrosepticum_HAI2SCRI1043	Pectobacterium
G430_RS22355	LSRHKRYP	other	Pectobacterium_atrosepticum_HAI2SCRI1043	Pectobacterium
EXT73_03215	LHRRVNYP	additional	Pectobacterium_atrosepticum_ICMP11525	Pectobacterium
EXT73_03755	SRAQPQYP	canonical	Pectobacterium_atrosepticum_ICMP11525	Pectobacterium
EXT73_10570	VVPQPDYP	additional	Pectobacterium_atrosepticum_ICMP11525	Pectobacterium
EXT73_17450	LSRHKRYP	other	Pectobacterium_atrosepticum_ICMP11525	Pectobacterium
EXT73_19495	HNPAPSYP	additional	Pectobacterium_atrosepticum_ICMP11525	Pectobacterium
EXT73_34620	SRNQPQYP	canonical	Pectobacterium_atrosepticum_ICMP11525	Pectobacterium
KCQ_RS06160	LSRHKRYP	other	Pectobacterium_atrosepticum_ICMP1526	Pectobacterium
KCQ_RS07420	HNPAPSYP	additional	Pectobacterium_atrosepticum_ICMP1526	Pectobacterium
KCQ_RS11910	LHRRVNYP	additional	Pectobacterium_atrosepticum_ICMP1526	Pectobacterium
KCQ_RS14320	VVPQPDYP	additional	Pectobacterium_atrosepticum_ICMP1526	Pectobacterium
KCQ_RS15825	SRAQPQYP	canonical	Pectobacterium_atrosepticum_ICMP1526	Pectobacterium
WCU81_RS03530	SRAQPQYP	canonical	Pectobacterium_atrosepticum_JB107B	Pectobacterium
WCU81_RS05005	VVPQPDYP	additional	Pectobacterium_atrosepticum_JB107B	Pectobacterium
WCU81_RS18445	LSRHKRYP	other	Pectobacterium_atrosepticum_JB107B	Pectobacterium
WCU81_RS19685	HNPAPSYP	additional	Pectobacterium_atrosepticum_JB107B	Pectobacterium
WCU81_RS21550	LHRRVNYP	additional	Pectobacterium_atrosepticum_JB107B	Pectobacterium
EV46_RS00305	LSRHKRYP	other	Pectobacterium_atrosepticum_JG1008	Pectobacterium
EV46_RS03940	LHRRVNYP	additional	Pectobacterium_atrosepticum_JG1008	Pectobacterium
EV46_RS06280	VVPQPDYP	additional	Pectobacterium_atrosepticum_JG1008	Pectobacterium
EV46_RS10905	SRAQPQYP	canonical	Pectobacterium_atrosepticum_JG1008	Pectobacterium
EV46_RS20960	HNPAPSYP	additional	Pectobacterium_atrosepticum_JG1008	Pectobacterium
KP24_RS02695	SRAQPQYP	canonical	Pectobacterium_atrosepticum_NCPPB3404	Pectobacterium
KP24_RS07540	VVPQPDYP	additional	Pectobacterium_atrosepticum_NCPPB3404	Pectobacterium
KP24_RS09220	LSRHKRYP	other	Pectobacterium_atrosepticum_NCPPB3404	Pectobacterium
KP24_RS14530	HNPAPSYP	additional	Pectobacterium_atrosepticum_NCPPB3404	Pectobacterium
KP24_RS20400	LHRRVNYP	additional	Pectobacterium_atrosepticum_NCPPB3404	Pectobacterium
JV34_RS03585	VVPQPDYP	additional	Pectobacterium_atrosepticum_NCPPB549	Pectobacterium
JV34_RS13495	SRAQPQYP	canonical	Pectobacterium_atrosepticum_NCPPB549	Pectobacterium
JV34_RS14100	LSRHKRYP	other	Pectobacterium_atrosepticum_NCPPB549	Pectobacterium
JV34_RS15560	HNPAPSYP	additional	Pectobacterium_atrosepticum_NCPPB549	Pectobacterium
JV34_RS21450	LHRRVNYP	additional	Pectobacterium_atrosepticum_NCPPB549	Pectobacterium
WCT93_RS03040	LSRHKRYP	other	Pectobacterium_atrosepticum_NY1539A	Pectobacterium
WCT93_RS05125	VVPQPDYP	additional	Pectobacterium_atrosepticum_NY1539A	Pectobacterium
WCT93_RS14600	SRAQPQYP	canonical	Pectobacterium_atrosepticum_NY1539A	Pectobacterium
WCT93_RS17695	LHRRVNYP	additional	Pectobacterium_atrosepticum_NY1539A	Pectobacterium
WCT93_RS19585	HNPAPSYP	additional	Pectobacterium_atrosepticum_NY1539A	Pectobacterium
G5646_RS02430	LSRHKRYP	other	Pectobacterium_atrosepticum_NY1720A	Pectobacterium
G5646_RS14970	SRAQPQYP	canonical	Pectobacterium_atrosepticum_NY1720A	Pectobacterium
G5646_RS17640	LHRRVNYP	additional	Pectobacterium_atrosepticum_NY1720A	Pectobacterium
G5646_RS20135	HNPAPSYP	additional	Pectobacterium_atrosepticum_NY1720A	Pectobacterium
G5646_RS22275	VVPQPDYP	additional	Pectobacterium_atrosepticum_NY1720A	Pectobacterium
PB72LOC_RS03095	SRAQPQYP	canonical	Pectobacterium_atrosepticum_PB72	Pectobacterium
PB72LOC_RS06640	VVPQPDYP	additional	Pectobacterium_atrosepticum_PB72	Pectobacterium
PB72LOC_RS09000	LHRRVNYP	additional	Pectobacterium_atrosepticum_PB72	Pectobacterium
PB72LOC_RS15195	HNPAPSYP	additional	Pectobacterium_atrosepticum_PB72	Pectobacterium
PB72LOC_RS17260	LSRHKRYP	other	Pectobacterium_atrosepticum_PB72	Pectobacterium
ECA_RS00305	LSRHKRYP	other	Pectobacterium_atrosepticum_SCRI1043-1	Pectobacterium
ECA_RS04345	LHRRVNYP	additional	Pectobacterium_atrosepticum_SCRI1043-1	Pectobacterium
ECA_RS06295	VVPQPDYP	additional	Pectobacterium_atrosepticum_SCRI1043-1	Pectobacterium
ECA_RS11370	SRAQPQYP	canonical	Pectobacterium_atrosepticum_SCRI1043-1	Pectobacterium
ECA_RS21285	HNPAPSYP	additional	Pectobacterium_atrosepticum_SCRI1043-1	Pectobacterium
EXT54_RS04065	SRAQPQYP	canonical	Pectobacterium_atrosepticum_SCRI1043-2	Pectobacterium
EXT54_RS11550	LHRRVNYP	additional	Pectobacterium_atrosepticum_SCRI1043-2	Pectobacterium
EXT54_RS17290	HNPAPSYP	additional	Pectobacterium_atrosepticum_SCRI1043-2	Pectobacterium
EXT54_RS20220	LSRHKRYP	other	Pectobacterium_atrosepticum_SCRI1043-2	Pectobacterium
EXT54_RS22480	VVPQPDYP	additional	Pectobacterium_atrosepticum_SCRI1043-2	Pectobacterium
EXT67_RS04795	SRAQPQYP	canonical	Pectobacterium_atrosepticum_SCRI1043-3	Pectobacterium
EXT67_RS11550	LHRRVNYP	additional	Pectobacterium_atrosepticum_SCRI1043-3	Pectobacterium
EXT67_RS13525	VVPQPDYP	additional	Pectobacterium_atrosepticum_SCRI1043-3	Pectobacterium
EXT67_RS17975	HNPAPSYP	additional	Pectobacterium_atrosepticum_SCRI1043-3	Pectobacterium
EXT67_RS19540	LSRHKRYP	other	Pectobacterium_atrosepticum_SCRI1043-3	Pectobacterium
DF214_RS07710	LSRHKRYP	other	Pectobacterium_atrosepticum_SS26	Pectobacterium
DF214_RS08855	LHRRVNYP	additional	Pectobacterium_atrosepticum_SS26	Pectobacterium
DF214_RS10240	VVPQPDYP	additional	Pectobacterium_atrosepticum_SS26	Pectobacterium
DF214_RS11525	HNPAPSYP	additional	Pectobacterium_atrosepticum_SS26	Pectobacterium
DF214_RS22320	SRAQPQYP	canonical	Pectobacterium_atrosepticum_SS26	Pectobacterium
PL696_RS08325	SRAQPQYP	canonical	Pectobacterium_atrosepticum_ZRIMU1213	Pectobacterium
PL696_RS08855	LHRRVNYP	additional	Pectobacterium_atrosepticum_ZRIMU1213	Pectobacterium
PL696_RS13170	VVPQPDYP	additional	Pectobacterium_atrosepticum_ZRIMU1213	Pectobacterium
PL696_RS17035	LSRHKRYP	other	Pectobacterium_atrosepticum_ZRIMU1213	Pectobacterium
PL696_RS18080	HNPAPSYP	additional	Pectobacterium_atrosepticum_ZRIMU1213	Pectobacterium
N6P31_RS02210	SRAQPQYP	canonical	Pectobacterium_betavasculorum_CFBP1520	Pectobacterium
N6P31_RS09010	HNPAPSYP	additional	Pectobacterium_betavasculorum_CFBP1520	Pectobacterium
JV35_RS03615	SRAQPQYP	canonical	Pectobacterium_betavasculorum_NCPPB2793	Pectobacterium
JV35_RS17915	HNPAPSYP	additional	Pectobacterium_betavasculorum_NCPPB2793	Pectobacterium
KP22_RS04765	SRAQPQYP	canonical	Pectobacterium_betavasculorum_NCPPB2795	Pectobacterium
KP22_RS19020	HNPAPSYP	additional	Pectobacterium_betavasculorum_NCPPB2795	Pectobacterium
MBA20_RS10730	SRAQPQYP	canonical	Pectobacterium_brasiliense_130	Pectobacterium
MBA20_RS14965	VVPQPDYP	additional	Pectobacterium_brasiliense_130	Pectobacterium
MBA20_RS17430	LHRRVNYP	additional	Pectobacterium_brasiliense_130	Pectobacterium
MBA20_RS21585	LSRYKRYP	other	Pectobacterium_brasiliense_130	Pectobacterium
GT391_RS01090	IVPQPDYP	additional	Pectobacterium_brasiliense_1692	Pectobacterium
GT391_RS03190	LHRRVNYP	additional	Pectobacterium_brasiliense_1692	Pectobacterium
GT391_RS06650	LSRYKRYP	other	Pectobacterium_brasiliense_1692	Pectobacterium
GT391_RS08035	HNPAPSYP	additional	Pectobacterium_brasiliense_1692	Pectobacterium
GT391_RS17585	SRAQPQYP	canonical	Pectobacterium_brasiliense_1692	Pectobacterium
WCU68_RS00865	SRAQPQYP	canonical	Pectobacterium_brasiliense_195011	Pectobacterium
WCU68_RS14055	HNPAPSYP	additional	Pectobacterium_brasiliense_195011	Pectobacterium
WCU68_RS15165	VVPQPDYP	additional	Pectobacterium_brasiliense_195011	Pectobacterium
WCU68_RS16335	LHRRVNYP	additional	Pectobacterium_brasiliense_195011	Pectobacterium
WCU68_RS18185	LSRYKRYP	other	Pectobacterium_brasiliense_195011	Pectobacterium
WCT87_RS02400	SRAQPQYP	canonical	Pectobacterium_brasiliense_195036	Pectobacterium
WCT87_RS14420	LSRYKRYP	other	Pectobacterium_brasiliense_195036	Pectobacterium
WCT87_RS16975	HNPAPSYP	additional	Pectobacterium_brasiliense_195036	Pectobacterium
WCU78_RS01985	SRAQPQYP	canonical	Pectobacterium_brasiliense_19508	Pectobacterium
WCU78_RS11685	LHRRVNYP	additional	Pectobacterium_brasiliense_19508	Pectobacterium
WCU78_RS15675	HNPAPSYP	additional	Pectobacterium_brasiliense_19508	Pectobacterium
WCU73_RS00535	SRAQPQYP	canonical	Pectobacterium_brasiliense_19509	Pectobacterium
WCU73_RS11645	LHRRVNYP	additional	Pectobacterium_brasiliense_19509	Pectobacterium
WCU73_RS16190	HNPAPSYP	additional	Pectobacterium_brasiliense_19509	Pectobacterium
U9R89_RS04835	SRAQPQYP	canonical	Pectobacterium_brasiliense_1Aia	Pectobacterium
U9R89_RS08215	VVPQPDYP	other	Pectobacterium_brasiliense_1Aia	Pectobacterium
U9R89_RS13570	LHRRVNYP	additional	Pectobacterium_brasiliense_1Aia	Pectobacterium
U9R89_RS14900	LSRYKRYP	other	Pectobacterium_brasiliense_1Aia	Pectobacterium
U9R93_RS04435	LSRYKRYP	other	Pectobacterium_brasiliense_1Aiad	Pectobacterium
U9R93_RS07305	SRAQPQYP	canonical	Pectobacterium_brasiliense_1Aiad	Pectobacterium
U9R93_RS07635	VVPQPDYP	other	Pectobacterium_brasiliense_1Aiad	Pectobacterium
U9R93_RS11110	LHRRVNYP	additional	Pectobacterium_brasiliense_1Aiad	Pectobacterium
OWC53_RS00805	HNPAPSYP	additional	Pectobacterium_brasiliense_21PCAAGRO2	Pectobacterium
OWC53_RS11890	SRAQPQYP	canonical	Pectobacterium_brasiliense_21PCAAGRO2	Pectobacterium
ACIPT2_RS02705	LHRRVNYP	additional	Pectobacterium_brasiliense_22QBSP011	Pectobacterium
ACIPT2_RS11975	SRAQPQYP	canonical	Pectobacterium_brasiliense_22QBSP011	Pectobacterium
ACIPT2_RS16505	HNPAPSYP	additional	Pectobacterium_brasiliense_22QBSP011	Pectobacterium
ACIPT2_RS18875	LSRYKRYP	other	Pectobacterium_brasiliense_22QBSP011	Pectobacterium
LF942_RS00670	SRAQPQYP	canonical	Pectobacterium_brasiliense_A079S20O15	Pectobacterium
LF942_RS03415	LSRYKRYP	other	Pectobacterium_brasiliense_A079S20O15	Pectobacterium
LF942_RS07445	HNPAPSYP	additional	Pectobacterium_brasiliense_A079S20O15	Pectobacterium
LF942_RS15305	LHRRVNYP	additional	Pectobacterium_brasiliense_A079S20O15	Pectobacterium
LF942_RS21685	VVPQPDYP	additional	Pectobacterium_brasiliense_A079S20O15	Pectobacterium
IM881_RS08110	SRAQPQYP	canonical	Pectobacterium_brasiliense_A1	Pectobacterium
IM881_RS12775	LHRRVNYP	additional	Pectobacterium_brasiliense_A1	Pectobacterium
I1A40_RS00665	SRAQPQYP	canonical	Pectobacterium_brasiliense_A79S20O15	Pectobacterium
I1A40_RS03410	LSRYKRYP	other	Pectobacterium_brasiliense_A79S20O15	Pectobacterium
I1A40_RS07435	HNPAPSYP	additional	Pectobacterium_brasiliense_A79S20O15	Pectobacterium
I1A40_RS15285	LHRRVNYP	additional	Pectobacterium_brasiliense_A79S20O15	Pectobacterium
I1A40_RS21660	VVPQPDYP	additional	Pectobacterium_brasiliense_A79S20O15	Pectobacterium
RD02_RS01450	SRAQPQYP	canonical	Pectobacterium_brasiliense_B6	Pectobacterium
RD02_RS04650	LHRRVNYP	additional	Pectobacterium_brasiliense_B6	Pectobacterium
RD02_RS12140	LSRYKRYP	other	Pectobacterium_brasiliense_B6	Pectobacterium
RD02_RS19925	HNPAPSYP	additional	Pectobacterium_brasiliense_B6	Pectobacterium
NC16_RS10500	SRAQPQYP	canonical	Pectobacterium_brasiliense_BC1	Pectobacterium
L2164_RS05260	SRAQPQYP	canonical	Pectobacterium_brasiliense_BD163	Pectobacterium
L2164_RS13825	HNPAPSYP	additional	Pectobacterium_brasiliense_BD163	Pectobacterium
L2164_RS18870	LSRYKRYP	other	Pectobacterium_brasiliense_BD163	Pectobacterium
ALB75_RS02320	SRAQPQYP	canonical	Pectobacterium_brasiliense_BD255	Pectobacterium
ALB75_RS18210	LSRYKRYP	other	Pectobacterium_brasiliense_BD255	Pectobacterium
ALB75_RS18900	HNPAPSYP	additional	Pectobacterium_brasiliense_BD255	Pectobacterium
JYP33_RS03730	LHRRVNYP	additional	Pectobacterium_brasiliense_BL2	Pectobacterium
JYP33_RS12780	SRAQPQYP	canonical	Pectobacterium_brasiliense_BL2	Pectobacterium
JYP33_RS14260	HNPAPSYP	additional	Pectobacterium_brasiliense_BL2	Pectobacterium
JYP33_RS15950	LSRYKRYP	other	Pectobacterium_brasiliense_BL2	Pectobacterium
JYP33_RS21560	VVPQPDYP	additional	Pectobacterium_brasiliense_BL2	Pectobacterium
V6M93_RS02380	LSRYKRYP	other	Pectobacterium_brasiliense_BSRLOP2CAB	Pectobacterium
V6M93_RS09390	LHRRVNYP	additional	Pectobacterium_brasiliense_BSRLOP2CAB	Pectobacterium
V6M93_RS13555	SRAQPQYP	canonical	Pectobacterium_brasiliense_BSRLOP2CAB	Pectobacterium
V6917_RS01535	SRAQPQYP	canonical	Pectobacterium_brasiliense_BSROG1CAULA	Pectobacterium
V6917_RS14000	LHRRVNYP	additional	Pectobacterium_brasiliense_BSROG1CAULA	Pectobacterium
CTV95_RS04375	SRAQPQYP	canonical	Pectobacterium_brasiliense_BZA12	Pectobacterium
CTV95_RS08725	VVPQPDYP	additional	Pectobacterium_brasiliense_BZA12	Pectobacterium
CTV95_RS10825	LHRRVNYP	additional	Pectobacterium_brasiliense_BZA12	Pectobacterium
CTV95_RS14755	LSRYKRYP	other	Pectobacterium_brasiliense_BZA12	Pectobacterium
CTV95_RS16070	HNPAPSYP	additional	Pectobacterium_brasiliense_BZA12	Pectobacterium
H0256_RS00735	LSRYKRYP	other	Pectobacterium_brasiliense_CFBP3230	Pectobacterium
H0256_RS08975	LHRRVNYP	additional	Pectobacterium_brasiliense_CFBP3230	Pectobacterium
H0256_RS14700	SRAQPQYP	canonical	Pectobacterium_brasiliense_CFBP3230	Pectobacterium
H0256_RS18305	HNPAPSYP	additional	Pectobacterium_brasiliense_CFBP3230	Pectobacterium
H0256_RS21895	VVPQPDYP	additional	Pectobacterium_brasiliense_CFBP3230	Pectobacterium
H0249_RS08145	SRAQPQYP	canonical	Pectobacterium_brasiliense_CFBP5381	Pectobacterium
H0249_RS10180	LHRRVNYP	additional	Pectobacterium_brasiliense_CFBP5381	Pectobacterium
H0257_RS02795	LHRRVNYP	additional	Pectobacterium_brasiliense_CFBP7357	Pectobacterium
H0257_RS10670	SRAQPQYP	canonical	Pectobacterium_brasiliense_CFBP7357	Pectobacterium
H0257_RS16005	LSRYKRYP	other	Pectobacterium_brasiliense_CFBP7357	Pectobacterium
H0248_RS00660	SRTQPQYP	canonical	Pectobacterium_brasiliense_CFBP8736	Pectobacterium
H0248_RS01450	LSRYKRYP	other	Pectobacterium_brasiliense_CFBP8736	Pectobacterium
H0248_RS19535	HNPAPSYP	additional	Pectobacterium_brasiliense_CFBP8736	Pectobacterium
IV99_RS00225	HNPAPSYP	additional	Pectobacterium_brasiliense_CFIA1001	Pectobacterium
IV99_RS07185	LHRRVNYP	additional	Pectobacterium_brasiliense_CFIA1001	Pectobacterium
IV99_RS10700	LSRYKRYP	other	Pectobacterium_brasiliense_CFIA1001	Pectobacterium
IV99_RS14545	SRAQPQYP	canonical	Pectobacterium_brasiliense_CFIA1001	Pectobacterium
IV99_RS18555	VVPQPDYP	additional	Pectobacterium_brasiliense_CFIA1001	Pectobacterium
IW00_RS01035	LHRRVNYP	additional	Pectobacterium_brasiliense_CFIA1009	Pectobacterium
IW00_RS06495	SRAQPQYP	canonical	Pectobacterium_brasiliense_CFIA1009	Pectobacterium
IW01_RS04215	LHRRVNYP	additional	Pectobacterium_brasiliense_CFIA1033	Pectobacterium
IW01_RS18685	LSRYKRYP	other	Pectobacterium_brasiliense_CFIA1033	Pectobacterium
IW01_RS20315	SRAQPQYP	canonical	Pectobacterium_brasiliense_CFIA1033	Pectobacterium
EXT57_RS01745	LHRRVNYP	additional	Pectobacterium_brasiliense_Ec153	Pectobacterium
EXT57_RS07235	SRAQPQYP	canonical	Pectobacterium_brasiliense_Ec153	Pectobacterium
EXT57_RS12170	IVPQPDYP	additional	Pectobacterium_brasiliense_Ec153	Pectobacterium
EXT57_RS14320	HNPAPSYP	additional	Pectobacterium_brasiliense_Ec153	Pectobacterium
EXT57_RS14735	LSRYKRYP	other	Pectobacterium_brasiliense_Ec153	Pectobacterium
F126LOC_RS10615	SRAQPQYP	canonical	Pectobacterium_brasiliense_F126	Pectobacterium
F126LOC_RS14850	VVPQPDYP	additional	Pectobacterium_brasiliense_F126	Pectobacterium
F126LOC_RS17315	LHRRVNYP	additional	Pectobacterium_brasiliense_F126	Pectobacterium
F126LOC_RS21640	LSRYKRYP	other	Pectobacterium_brasiliense_F126	Pectobacterium
F152LOC_RS10100	SRAQPQYP	canonical	Pectobacterium_brasiliense_F152	Pectobacterium
F157LOC_RS00115	VVPQPDYP	additional	Pectobacterium_brasiliense_F157	Pectobacterium
F157LOC_RS04755	SRAQPQYP	canonical	Pectobacterium_brasiliense_F157	Pectobacterium
F157LOC_RS15380	LSRYKRYP	other	Pectobacterium_brasiliense_F157	Pectobacterium
F157LOC_RS19785	LHRRVNYP	additional	Pectobacterium_brasiliense_F157	Pectobacterium
F157LOC_RS21365	HNPAPSYP	additional	Pectobacterium_brasiliense_F157	Pectobacterium
GMW71_06260	LSRYKRYP	other	Pectobacterium_brasiliense_HNP201719	Pectobacterium
GMW71_07545	HNPAPSYP	additional	Pectobacterium_brasiliense_HNP201719	Pectobacterium
GMW71_10680	LHRRVNYP	additional	Pectobacterium_brasiliense_HNP201719	Pectobacterium
GMW71_16790	SRAQPQYP	canonical	Pectobacterium_brasiliense_HNP201719	Pectobacterium
KCO_RS00195	HNPAPSYP	additional	Pectobacterium_brasiliense_ICMP19477	Pectobacterium
KCO_RS03225	LSRYKRYP	other	Pectobacterium_brasiliense_ICMP19477	Pectobacterium
KCO_RS09135	LHRRVNYP	additional	Pectobacterium_brasiliense_ICMP19477	Pectobacterium
KCO_RS13785	SRAQPQYP	canonical	Pectobacterium_brasiliense_ICMP19477	Pectobacterium
H5A43_RS06700	LSRYKRYP	other	Pectobacterium_brasiliense_IPO0590	Pectobacterium
H5A43_RS18465	HNPAPSYP	additional	Pectobacterium_brasiliense_IPO0590	Pectobacterium
H5A43_RS22030	SRAQPQYP	additional	Pectobacterium_brasiliense_IPO0590	Pectobacterium
H4F69_RS02350	SRAQPQYP	canonical	Pectobacterium_brasiliense_IPO0821	Pectobacterium
H4F69_RS10695	LHRRVNYP	additional	Pectobacterium_brasiliense_IPO0821	Pectobacterium
H4F69_RS18785	LSRYKRYP	other	Pectobacterium_brasiliense_IPO0821	Pectobacterium
H4F65_RS02505	SRAQPQYP	canonical	Pectobacterium_brasiliense_IPO3540	Pectobacterium
H4F65_RS09690	LHRRVNYP	additional	Pectobacterium_brasiliense_IPO3540	Pectobacterium
H4F65_RS13155	LSRYKRYP	other	Pectobacterium_brasiliense_IPO3540	Pectobacterium
H4F65_RS14525	HNPAPSYP	additional	Pectobacterium_brasiliense_IPO3540	Pectobacterium
H4F65_RS22060	IVPQPDYP	additional	Pectobacterium_brasiliense_IPO3540	Pectobacterium
H4F64_RS00970	SRAQPQYP	canonical	Pectobacterium_brasiliense_IPO3628	Pectobacterium
H4F64_RS11935	HNPAPSYP	additional	Pectobacterium_brasiliense_IPO3628	Pectobacterium
H4F64_RS14320	LSRYKRYP	other	Pectobacterium_brasiliense_IPO3628	Pectobacterium
H4F64_RS17630	LHRRVNYP	additional	Pectobacterium_brasiliense_IPO3628	Pectobacterium
H4F64_RS22095	VVPQPDYP	additional	Pectobacterium_brasiliense_IPO3628	Pectobacterium
H5A42_RS06780	SRAQPQYP	canonical	Pectobacterium_brasiliense_IPO3630	Pectobacterium
H5A42_RS10050	LHRRVNYP	additional	Pectobacterium_brasiliense_IPO3630	Pectobacterium
H5A42_RS13580	HNPAPPYP	additional	Pectobacterium_brasiliense_IPO3630	Pectobacterium
H5A42_RS15050	LSRYKRYP	other	Pectobacterium_brasiliense_IPO3630	Pectobacterium
H5A42_RS21520	VVPQPDYP	additional	Pectobacterium_brasiliense_IPO3630	Pectobacterium
H4F67_RS03255	LHRRVNYP	additional	Pectobacterium_brasiliense_IPO3643	Pectobacterium
H4F67_RS10610	SRAQPQYP	canonical	Pectobacterium_brasiliense_IPO3643	Pectobacterium
H4F67_RS14130	LSRYKRYP	other	Pectobacterium_brasiliense_IPO3643	Pectobacterium
H4F67_RS22435	VVPQPDYP	additional	Pectobacterium_brasiliense_IPO3643	Pectobacterium
H4F62_RS07020	SRAQPQYP	canonical	Pectobacterium_brasiliense_IPO3644	Pectobacterium
H4F62_RS07300	LHRRVNYP	additional	Pectobacterium_brasiliense_IPO3644	Pectobacterium
H4F62_RS09450	LSRYKRYP	other	Pectobacterium_brasiliense_IPO3644	Pectobacterium
H4F62_RS23225	VVPQPDYP	additional	Pectobacterium_brasiliense_IPO3644	Pectobacterium
H5A23_03470	LHRRVNYP	additional	Pectobacterium_brasiliense_IPO3649	Pectobacterium
H5A23_05940	VVPQPDYP	additional	Pectobacterium_brasiliense_IPO3649	Pectobacterium
H5A23_10175	SRAQPQYP	canonical	Pectobacterium_brasiliense_IPO3649	Pectobacterium
H5A23_21445	LSRYKRYP	other	Pectobacterium_brasiliense_IPO3649	Pectobacterium
JZX75_RS00560	LHRRVNYP	additional	Pectobacterium_brasiliense_IPO3649_NAK55	Pectobacterium
JZX75_RS06800	SRAQPQYP	canonical	Pectobacterium_brasiliense_IPO3649_NAK55	Pectobacterium
JZX75_RS17960	LSRYKRYP	other	Pectobacterium_brasiliense_IPO3649_NAK55	Pectobacterium
JZX75_RS23960	VVPQPDYP	additional	Pectobacterium_brasiliense_IPO3649_NAK55	Pectobacterium
H5A23_RS03470	LHRRVNYP	additional	Pectobacterium_brasiliense_IPO3649_NK375	Pectobacterium
H5A23_RS05940	VVPQPDYP	additional	Pectobacterium_brasiliense_IPO3649_NK375	Pectobacterium
H5A23_RS10175	SRAQPQYP	canonical	Pectobacterium_brasiliense_IPO3649_NK375	Pectobacterium
H5A23_RS21445	LSRYKRYP	other	Pectobacterium_brasiliense_IPO3649_NK375	Pectobacterium
H5A24_RS03255	LHRRVNYP	additional	Pectobacterium_brasiliense_IPO3650	Pectobacterium
H5A24_RS08645	SRAQPQYP	canonical	Pectobacterium_brasiliense_IPO3650	Pectobacterium
H5A24_RS14845	LSRYKRYP	other	Pectobacterium_brasiliense_IPO3650	Pectobacterium
H5A24_RS22485	VVPQPDYP	additional	Pectobacterium_brasiliense_IPO3650	Pectobacterium
H5A26_RS03260	LHRRVNYP	additional	Pectobacterium_brasiliense_IPO3707	Pectobacterium
H5A26_RS05990	LSRYKRYP	other	Pectobacterium_brasiliense_IPO3707	Pectobacterium
H5A26_RS14745	SRAQPQYP	canonical	Pectobacterium_brasiliense_IPO3707	Pectobacterium
H5A26_RS23585	VVPQPDYP	additional	Pectobacterium_brasiliense_IPO3707	Pectobacterium
H5A27_RS06390	LHRRVNYP	additional	Pectobacterium_brasiliense_IPO3708	Pectobacterium
H5A27_RS15105	SRAQPQYP	canonical	Pectobacterium_brasiliense_IPO3708	Pectobacterium
H5A27_RS17320	LSRYKRYP	other	Pectobacterium_brasiliense_IPO3708	Pectobacterium
H5A27_RS23275	VVPQPDYP	additional	Pectobacterium_brasiliense_IPO3708	Pectobacterium
H5A28_RS06570	LSRYKRYP	other	Pectobacterium_brasiliense_IPO3709	Pectobacterium
H5A28_RS10265	SRAQPQYP	canonical	Pectobacterium_brasiliense_IPO3709	Pectobacterium
H5A28_RS14000	LHRRVNYP	additional	Pectobacterium_brasiliense_IPO3709	Pectobacterium
H5A28_RS23230	VVPQPDYP	additional	Pectobacterium_brasiliense_IPO3709	Pectobacterium
H5A25_RS01740	LHRRVNYP	additional	Pectobacterium_brasiliense_IPO3710	Pectobacterium
H5A25_RS04205	VVPQPDYP	additional	Pectobacterium_brasiliense_IPO3710	Pectobacterium
H5A25_RS08440	SRAQPQYP	canonical	Pectobacterium_brasiliense_IPO3710	Pectobacterium
H5A25_RS19690	LSRYKRYP	other	Pectobacterium_brasiliense_IPO3710	Pectobacterium
H4F55_RS01405	LSRYKRYP	other	Pectobacterium_brasiliense_IPO3711	Pectobacterium
H4F55_RS04550	LHRRVNYP	additional	Pectobacterium_brasiliense_IPO3711	Pectobacterium
H4F55_RS17840	SRAQPQYP	canonical	Pectobacterium_brasiliense_IPO3711	Pectobacterium
H4F55_RS22905	VVPQPDYP	additional	Pectobacterium_brasiliense_IPO3711	Pectobacterium
H4F56_RS03260	LHRRVNYP	additional	Pectobacterium_brasiliense_IPO3843	Pectobacterium
H4F56_RS12675	SRAQPQYP	canonical	Pectobacterium_brasiliense_IPO3843	Pectobacterium
H4F56_RS13685	LSRYKRYP	other	Pectobacterium_brasiliense_IPO3843	Pectobacterium
H4F56_RS22365	VVPQPDYP	additional	Pectobacterium_brasiliense_IPO3843	Pectobacterium
H4F60_RS05445	LSRYKRYP	other	Pectobacterium_brasiliense_IPO3844	Pectobacterium
H4F60_RS06705	HNPAPSYP	additional	Pectobacterium_brasiliense_IPO3844	Pectobacterium
H4F60_RS09940	LHRRVNYP	additional	Pectobacterium_brasiliense_IPO3844	Pectobacterium
H4F60_RS16300	SRAQPQYP	canonical	Pectobacterium_brasiliense_IPO3844	Pectobacterium
H4F60_RS21875	VVPQPDYP	additional	Pectobacterium_brasiliense_IPO3844	Pectobacterium
H4F63_RS01075	LHRRVNYP	additional	Pectobacterium_brasiliense_IPO4054	Pectobacterium
H4F63_RS05440	LSRYKRYP	other	Pectobacterium_brasiliense_IPO4054	Pectobacterium
H4F63_RS12500	SRAQPQYP	canonical	Pectobacterium_brasiliense_IPO4054	Pectobacterium
H4F63_RS16845	VVPQPDYP	additional	Pectobacterium_brasiliense_IPO4054	Pectobacterium
H4F54_RS04060	LHRRVNYP	additional	Pectobacterium_brasiliense_IPO4055	Pectobacterium
H4F54_RS07375	LSRYKRYP	other	Pectobacterium_brasiliense_IPO4055	Pectobacterium
H4F54_RS13380	SRAQPQYP	canonical	Pectobacterium_brasiliense_IPO4055	Pectobacterium
H4F54_RS23445	VVPQPDYP	additional	Pectobacterium_brasiliense_IPO4055	Pectobacterium
H4F39_RS05255	SRAQPQYP	canonical	Pectobacterium_brasiliense_IPO4056	Pectobacterium
H4F39_RS09615	LHRRVNYP	additional	Pectobacterium_brasiliense_IPO4056	Pectobacterium
H5A39_RS04740	LSRYKRYP	other	Pectobacterium_brasiliense_IPO4057	Pectobacterium
H5A39_RS09065	LHRRVNYP	additional	Pectobacterium_brasiliense_IPO4057	Pectobacterium
H5A39_RS11960	VVPQPDYP	additional	Pectobacterium_brasiliense_IPO4057	Pectobacterium
H5A39_RS16190	SRAQPQYP	canonical	Pectobacterium_brasiliense_IPO4057	Pectobacterium
H5A34_RS09630	LHRRVNYP	additional	Pectobacterium_brasiliense_IPO4058	Pectobacterium
H5A34_RS13645	SRAQPQYP	canonical	Pectobacterium_brasiliense_IPO4058	Pectobacterium
H5A34_RS20885	HNPAPSYP	additional	Pectobacterium_brasiliense_IPO4058	Pectobacterium
H5A34_RS21585	VVPQPDYP	additional	Pectobacterium_brasiliense_IPO4058	Pectobacterium
H5A37_RS06265	LSRYKRYP	other	Pectobacterium_brasiliense_IPO4060	Pectobacterium
H5A37_RS10410	LHRRVNYP	additional	Pectobacterium_brasiliense_IPO4060	Pectobacterium
H5A37_RS12875	VVPQPDYP	additional	Pectobacterium_brasiliense_IPO4060	Pectobacterium
H5A37_RS17125	SRAQPQYP	canonical	Pectobacterium_brasiliense_IPO4060	Pectobacterium
H5A40_RS05610	LSRYKRYP	other	Pectobacterium_brasiliense_IPO4062	Pectobacterium
H5A40_RS07035	HNPAPSYP	additional	Pectobacterium_brasiliense_IPO4062	Pectobacterium
H5A40_RS10150	LHRRVNYP	additional	Pectobacterium_brasiliense_IPO4062	Pectobacterium
H5A40_RS12120	VVPQPDYP	additional	Pectobacterium_brasiliense_IPO4062	Pectobacterium
H5A40_RS16610	SRAQPQYP	canonical	Pectobacterium_brasiliense_IPO4062	Pectobacterium
H4F58_RS01790	LHRRVNYP	additional	Pectobacterium_brasiliense_IPO4064	Pectobacterium
H4F58_RS08070	SRAQPQYP	canonical	Pectobacterium_brasiliense_IPO4064	Pectobacterium
H4F58_RS18435	HNPAPSYP	additional	Pectobacterium_brasiliense_IPO4064	Pectobacterium
H4F58_RS19705	LSRYKRYP	other	Pectobacterium_brasiliense_IPO4064	Pectobacterium
H4F58_RS23805	VVPQPDYP	other	Pectobacterium_brasiliense_IPO4064	Pectobacterium
H5A29_RS03315	VVPQPDYP	additional	Pectobacterium_brasiliense_IPO4065	Pectobacterium
H5A29_RS05785	LHRRVNYP	additional	Pectobacterium_brasiliense_IPO4065	Pectobacterium
H5A29_RS10115	LSRYKRYP	other	Pectobacterium_brasiliense_IPO4065	Pectobacterium
H5A29_RS21390	SRAQPQYP	canonical	Pectobacterium_brasiliense_IPO4065	Pectobacterium
H5A36_RS00860	LSRYKRYP	other	Pectobacterium_brasiliense_IPO4066	Pectobacterium
H5A36_RS04330	LHRRVNYP	additional	Pectobacterium_brasiliense_IPO4066	Pectobacterium
H5A36_RS14730	SRAQPQYP	canonical	Pectobacterium_brasiliense_IPO4066	Pectobacterium
H5A36_RS22960	VVPQPDYP	additional	Pectobacterium_brasiliense_IPO4066	Pectobacterium
H4F51_RS09035	LHRRVNYP	additional	Pectobacterium_brasiliense_IPO4067	Pectobacterium
H4F51_RS15165	SRAQPQYP	canonical	Pectobacterium_brasiliense_IPO4067	Pectobacterium
H4F52_RS05630	HNPAPSYP	additional	Pectobacterium_brasiliense_IPO4068	Pectobacterium
H4F52_RS09035	LHRRVNYP	additional	Pectobacterium_brasiliense_IPO4068	Pectobacterium
H4F52_RS15260	SRAQPQYP	canonical	Pectobacterium_brasiliense_IPO4068	Pectobacterium
H5A30_RS02685	LSRYKRYP	other	Pectobacterium_brasiliense_IPO4071	Pectobacterium
H5A30_RS14005	SRAQPQYP	canonical	Pectobacterium_brasiliense_IPO4071	Pectobacterium
H5A30_RS18240	VVPQPDYP	additional	Pectobacterium_brasiliense_IPO4071	Pectobacterium
H5A30_RS20700	LHRRVNYP	additional	Pectobacterium_brasiliense_IPO4071	Pectobacterium
H4F47_RS01045	HNPAPSYP	additional	Pectobacterium_brasiliense_IPO4073	Pectobacterium
H4F47_RS04220	LHRRVNYP	additional	Pectobacterium_brasiliense_IPO4073	Pectobacterium
H4F47_RS17210	SRAQPQYP	canonical	Pectobacterium_brasiliense_IPO4073	Pectobacterium
H4F47_RS22250	VVPQPDYP	other	Pectobacterium_brasiliense_IPO4073	Pectobacterium
H4F59_RS13575	HNPAPSYP	additional	Pectobacterium_brasiliense_IPO4131	Pectobacterium
H4F59_RS14475	LHRRVNYP	additional	Pectobacterium_brasiliense_IPO4131	Pectobacterium
H4F59_RS18330	SRAQPQYP	canonical	Pectobacterium_brasiliense_IPO4131	Pectobacterium
H4F59_RS19990	LSRYKRYP	other	Pectobacterium_brasiliense_IPO4131	Pectobacterium
H4F59_RS22145	IVPQPDYP	additional	Pectobacterium_brasiliense_IPO4131	Pectobacterium
H5A38_RS00930	HNPAPSYP	additional	Pectobacterium_brasiliense_IPO4132	Pectobacterium
H5A38_RS11045	SRAQPQYP	canonical	Pectobacterium_brasiliense_IPO4132	Pectobacterium
H5A38_RS15170	VVPQPDYP	other	Pectobacterium_brasiliense_IPO4132	Pectobacterium
H5A38_RS17295	LHRRVNYP	additional	Pectobacterium_brasiliense_IPO4132	Pectobacterium
H5A38_RS21170	LSRYKRYP	other	Pectobacterium_brasiliense_IPO4132	Pectobacterium
H5A16_RS06265	LSRYKRYP	other	Pectobacterium_brasiliense_IPO4134	Pectobacterium
H5A16_RS10590	LHRRVNYP	additional	Pectobacterium_brasiliense_IPO4134	Pectobacterium
H5A16_RS13055	VVPQPDYP	additional	Pectobacterium_brasiliense_IPO4134	Pectobacterium
H5A16_RS17280	SRAQPQYP	canonical	Pectobacterium_brasiliense_IPO4134	Pectobacterium
H4F43_RS00530	LHRRVNYP	additional	Pectobacterium_brasiliense_IPO4135	Pectobacterium
H4F43_RS08280	SRAQPQYP	canonical	Pectobacterium_brasiliense_IPO4135	Pectobacterium
H4F43_RS16775	LSRYKRYP	other	Pectobacterium_brasiliense_IPO4135	Pectobacterium
H4F43_RS22960	VVPQPDYP	additional	Pectobacterium_brasiliense_IPO4135	Pectobacterium
AB6D44_RS01860	LHRRVNYP	additional	Pectobacterium_brasiliense_JGAR0307181	Pectobacterium
AB6D44_RS06315	SRAQPQYP	canonical	Pectobacterium_brasiliense_JGAR0307181	Pectobacterium
AB6D44_RS15180	IVPQPDYP	additional	Pectobacterium_brasiliense_JGAR0307181	Pectobacterium
AB6D44_RS18380	LSRYKRYP	other	Pectobacterium_brasiliense_JGAR0307181	Pectobacterium
AB6D44_RS18810	HNPAPSYP	additional	Pectobacterium_brasiliense_JGAR0307181	Pectobacterium
AB6D51_RS03505	LHRRVNYP	additional	Pectobacterium_brasiliense_JGAR0807192	Pectobacterium
AB6D51_RS13945	IVPQPDYP	additional	Pectobacterium_brasiliense_JGAR0807192	Pectobacterium
AB6D51_RS16385	SRAQPQYP	canonical	Pectobacterium_brasiliense_JGAR0807192	Pectobacterium
AB6D51_RS19865	HNPAPSYP	additional	Pectobacterium_brasiliense_JGAR0807192	Pectobacterium
AB6D51_RS20875	LSRYKRYP	other	Pectobacterium_brasiliense_JGAR0807192	Pectobacterium
AB6D45_RS04665	LHRRVNYP	additional	Pectobacterium_brasiliense_JGAR1007191	Pectobacterium
AB6D45_RS12315	IVPQPDYP	additional	Pectobacterium_brasiliense_JGAR1007191	Pectobacterium
AB6D45_RS15575	SRAQPQYP	canonical	Pectobacterium_brasiliense_JGAR1007191	Pectobacterium
AB6D45_RS16970	HNPAPSYP	additional	Pectobacterium_brasiliense_JGAR1007191	Pectobacterium
AB6D45_RS18825	LSRYKRYP	other	Pectobacterium_brasiliense_JGAR1007191	Pectobacterium
AB6D49_RS07540	LHRRVNYP	additional	Pectobacterium_brasiliense_JGAR1207194	Pectobacterium
AB6D49_RS10620	SRAQPQYP	canonical	Pectobacterium_brasiliense_JGAR1207194	Pectobacterium
AB6D49_RS12315	HNPAPSYP	additional	Pectobacterium_brasiliense_JGAR1207194	Pectobacterium
AB6D49_RS14495	IVPQPDYP	additional	Pectobacterium_brasiliense_JGAR1207194	Pectobacterium
AB6D49_RS16790	LSRYKRYP	other	Pectobacterium_brasiliense_JGAR1207194	Pectobacterium
KS44_RS05395	IVPQPDYP	additional	Pectobacterium_brasiliense_LMG21371	Pectobacterium
KS44_RS07485	LHRRVNYP	additional	Pectobacterium_brasiliense_LMG21371	Pectobacterium
KS44_RS08410	SRAQPQYP	canonical	Pectobacterium_brasiliense_LMG21371	Pectobacterium
KS44_RS15640	HNPAPSYP	additional	Pectobacterium_brasiliense_LMG21371	Pectobacterium
KS44_RS20385	LSRYKRYP	other	Pectobacterium_brasiliense_LMG21371	Pectobacterium
KU74_RS03770	VVPQPDYP	additional	Pectobacterium_brasiliense_LMG21372	Pectobacterium
KU74_RS11295	SRAQPQYP	canonical	Pectobacterium_brasiliense_LMG21372	Pectobacterium
KU74_RS15975	LSRYKRYP	other	Pectobacterium_brasiliense_LMG21372	Pectobacterium
KU74_RS18625	HNPAPSYP	additional	Pectobacterium_brasiliense_LMG21372	Pectobacterium
L0064_RS00645	SRAQPQYP	canonical	Pectobacterium_brasiliense_LMG2407	Pectobacterium
L0064_RS01905	LSRYKRYP	other	Pectobacterium_brasiliense_LMG2407	Pectobacterium
L0064_RS13580	HNPAPSYP	additional	Pectobacterium_brasiliense_LMG2407	Pectobacterium
L0064_RS17350	LHRRVNYP	additional	Pectobacterium_brasiliense_LMG2407	Pectobacterium
AB6D48_RS08685	LHRRVNYP	additional	Pectobacterium_brasiliense_NAK238	Pectobacterium
AB6D48_RS12655	VVPQPDYP	additional	Pectobacterium_brasiliense_NAK238	Pectobacterium
AB6D48_RS12985	LSRYKRYP	other	Pectobacterium_brasiliense_NAK238	Pectobacterium
AB6D48_RS19665	SRAQPQYP	canonical	Pectobacterium_brasiliense_NAK238	Pectobacterium
H5A31_RS04415	LHRRVNYP	additional	Pectobacterium_brasiliense_NAK241	Pectobacterium
H5A31_RS07665	SRAQPQYP	canonical	Pectobacterium_brasiliense_NAK241	Pectobacterium
H5A31_RS11260	LSRYKRYP	other	Pectobacterium_brasiliense_NAK241	Pectobacterium
H5A31_RS22565	VVPQPDYP	additional	Pectobacterium_brasiliense_NAK241	Pectobacterium
H5A32_RS01440	LHRRVNYP	additional	Pectobacterium_brasiliense_NAK243	Pectobacterium
H5A32_RS15550	SRAQPQYP	canonical	Pectobacterium_brasiliense_NAK243	Pectobacterium
H5A32_RS18155	LSRYKRYP	other	Pectobacterium_brasiliense_NAK243	Pectobacterium
H5A32_RS23085	VVPQPDYP	additional	Pectobacterium_brasiliense_NAK243	Pectobacterium
H4F46_RS03135	SRAQPQYP	canonical	Pectobacterium_brasiliense_NAK245	Pectobacterium
H4F46_RS12565	HNPAPPYP	additional	Pectobacterium_brasiliense_NAK245	Pectobacterium
H4F46_RS17575	LHRRVNYP	additional	Pectobacterium_brasiliense_NAK245	Pectobacterium
AB6D54_RS04355	LHRRVNYP	additional	Pectobacterium_brasiliense_NAK246	Pectobacterium
AB6D54_RS10410	VVPQPDYP	additional	Pectobacterium_brasiliense_NAK246	Pectobacterium
AB6D54_RS11320	SRAQPQYP	canonical	Pectobacterium_brasiliense_NAK246	Pectobacterium
AB6D54_RS17290	LSRYKRYP	other	Pectobacterium_brasiliense_NAK246	Pectobacterium
H4F61_RS06325	LHRRVNYP	additional	Pectobacterium_brasiliense_NAK247	Pectobacterium
H4F61_RS14320	LSRYKRYP	other	Pectobacterium_brasiliense_NAK247	Pectobacterium
H4F61_RS16185	SRAQPQYP	canonical	Pectobacterium_brasiliense_NAK247	Pectobacterium
H4F61_RS22440	VVPQPDYP	additional	Pectobacterium_brasiliense_NAK247	Pectobacterium
H5A33_RS03000	SRAQPQYP	canonical	Pectobacterium_brasiliense_NAK250	Pectobacterium
H5A33_RS11390	LHRRVNYP	additional	Pectobacterium_brasiliense_NAK250	Pectobacterium
H5A33_RS14670	LSRYKRYP	other	Pectobacterium_brasiliense_NAK250	Pectobacterium
H5A33_RS18310	HNPAPSYP	additional	Pectobacterium_brasiliense_NAK250	Pectobacterium
H5A33_RS21430	VVPQPDYP	other	Pectobacterium_brasiliense_NAK250	Pectobacterium
H4F50_RS13190	SRAQPQYP	canonical	Pectobacterium_brasiliense_NAK252	Pectobacterium
H5A35_RS05450	SRAQPQYP	canonical	Pectobacterium_brasiliense_NAK254	Pectobacterium
H5A35_RS10610	LHRRVNYP	additional	Pectobacterium_brasiliense_NAK254	Pectobacterium
H5A35_RS16895	LSRYKRYP	other	Pectobacterium_brasiliense_NAK254	Pectobacterium
H5A35_RS22010	VVPQPDYP	other	Pectobacterium_brasiliense_NAK254	Pectobacterium
H4F48_RS03415	SRAQPQYP	canonical	Pectobacterium_brasiliense_NAK384	Pectobacterium
H4F48_RS10925	LHRRVNYP	additional	Pectobacterium_brasiliense_NAK384	Pectobacterium
H4F48_RS15270	LSRYKRYP	other	Pectobacterium_brasiliense_NAK384	Pectobacterium
H4F48_RS23120	VVPQPDYP	additional	Pectobacterium_brasiliense_NAK384	Pectobacterium
H5A14_RS01340	SRAQPQYP	canonical	Pectobacterium_brasiliense_NAK385	Pectobacterium
H5A14_RS16710	LHRRVNYP	additional	Pectobacterium_brasiliense_NAK385	Pectobacterium
H4F40_RS14760	SRAQPQYP	canonical	Pectobacterium_brasiliense_NAK396	Pectobacterium
H4F40_RS19505	LHRRVNYP	additional	Pectobacterium_brasiliense_NAK396	Pectobacterium
H4F40_RS21205	HNPAPSYP	additional	Pectobacterium_brasiliense_NAK396	Pectobacterium
H4F40_RS21775	VVPQPDYP	additional	Pectobacterium_brasiliense_NAK396	Pectobacterium
H5A15_RS05345	SRAQPQYP	canonical	Pectobacterium_brasiliense_NAK397	Pectobacterium
H5A15_RS06910	LHRRVNYP	additional	Pectobacterium_brasiliense_NAK397	Pectobacterium
H5A15_RS14055	LSRYKRYP	other	Pectobacterium_brasiliense_NAK397	Pectobacterium
H5A15_RS24205	VVPQPDYP	additional	Pectobacterium_brasiliense_NAK397	Pectobacterium
H5A17_RS02885	LHRRVNYP	additional	Pectobacterium_brasiliense_NAK430	Pectobacterium
H5A17_RS16105	LSRYKRYP	other	Pectobacterium_brasiliense_NAK430	Pectobacterium
H5A17_RS17765	SRAQPQYP	canonical	Pectobacterium_brasiliense_NAK430	Pectobacterium
H5A17_RS22540	VVPQPDYP	additional	Pectobacterium_brasiliense_NAK430	Pectobacterium
H4F57_RS10445	LHRRVNYP	additional	Pectobacterium_brasiliense_NAK431	Pectobacterium
H4F57_RS16075	SRAQPQYP	canonical	Pectobacterium_brasiliense_NAK431	Pectobacterium
H4F57_RS17715	LSRYKRYP	other	Pectobacterium_brasiliense_NAK431	Pectobacterium
H4F57_RS22970	VVPQPDYP	additional	Pectobacterium_brasiliense_NAK431	Pectobacterium
H5A18_RS04230	SRAQPQYP	canonical	Pectobacterium_brasiliense_NAK432	Pectobacterium
H4F45_RS04660	SRAQPQYP	canonical	Pectobacterium_brasiliense_NAK433	Pectobacterium
H4F45_RS11760	HNPAPSYP	additional	Pectobacterium_brasiliense_NAK433	Pectobacterium
H4F45_RS17445	LHRRVNYP	additional	Pectobacterium_brasiliense_NAK433	Pectobacterium
H4F38_RS10765	SRAQPQYP	canonical	Pectobacterium_brasiliense_NAK434	Pectobacterium
H5A19_RS05615	SRAQPQYP	canonical	Pectobacterium_brasiliense_NAK435	Pectobacterium
H5A20_RS04085	SRAQPQYP	canonical	Pectobacterium_brasiliense_NAK466	Pectobacterium
H5A20_RS08160	LHRRVNYP	additional	Pectobacterium_brasiliense_NAK466	Pectobacterium
H5A20_RS09985	LSRYKRYP	other	Pectobacterium_brasiliense_NAK466	Pectobacterium
H5A20_RS20965	HNPAPSYP	additional	Pectobacterium_brasiliense_NAK466	Pectobacterium
H5A20_RS22535	VVPQPDYP	other	Pectobacterium_brasiliense_NAK466	Pectobacterium
H4F33_RS04495	LSRYKRYP	other	Pectobacterium_brasiliense_NAK468	Pectobacterium
H4F33_RS10495	SRTQPQYP	canonical	Pectobacterium_brasiliense_NAK468	Pectobacterium
H4F33_RS13120	HNPAPSYP	additional	Pectobacterium_brasiliense_NAK468	Pectobacterium
H4F33_RS13470	LHRRVNYP	additional	Pectobacterium_brasiliense_NAK468	Pectobacterium
H5A22_RS03055	SRTQPQYP	canonical	Pectobacterium_brasiliense_NAK470	Pectobacterium
H5A22_RS10890	HNPAPSYP	additional	Pectobacterium_brasiliense_NAK470	Pectobacterium
H5A22_RS13285	LSRYKRYP	other	Pectobacterium_brasiliense_NAK470	Pectobacterium
AB6D41_RS05430	HNPAPSYP	additional	Pectobacterium_brasiliense_NAK616	Pectobacterium
AB6D41_RS07140	LHRRVNYP	additional	Pectobacterium_brasiliense_NAK616	Pectobacterium
AB6D41_RS11835	IVPQPDYP	additional	Pectobacterium_brasiliense_NAK616	Pectobacterium
AB6D41_RS16910	SRAQPQYP	canonical	Pectobacterium_brasiliense_NAK616	Pectobacterium
AB6D41_RS20375	LSRYKRYP	other	Pectobacterium_brasiliense_NAK616	Pectobacterium
AB6D43_RS00360	SRAQPQYP	canonical	Pectobacterium_brasiliense_NAK617	Pectobacterium
AB6D43_RS10430	IVPQPDYP	additional	Pectobacterium_brasiliense_NAK617	Pectobacterium
AB6D43_RS14230	LSRYKRYP	other	Pectobacterium_brasiliense_NAK617	Pectobacterium
AB6D43_RS16015	LHRRVNYP	additional	Pectobacterium_brasiliense_NAK617	Pectobacterium
AB6D43_RS20575	HNPAPSYP	additional	Pectobacterium_brasiliense_NAK617	Pectobacterium
AB6D47_RS00500	IVPQPDYP	additional	Pectobacterium_brasiliense_NAK638	Pectobacterium
AB6D47_RS07250	LHRRVNYP	additional	Pectobacterium_brasiliense_NAK638	Pectobacterium
AB6D47_RS12315	SRAQPQYP	canonical	Pectobacterium_brasiliense_NAK638	Pectobacterium
AB6D47_RS20280	HNPAPSYP	additional	Pectobacterium_brasiliense_NAK638	Pectobacterium
AB6D47_RS21295	LSRYKRYP	other	Pectobacterium_brasiliense_NAK638	Pectobacterium
AB6D46_RS06510	SRAQPQYP	canonical	Pectobacterium_brasiliense_NAK641	Pectobacterium
AB6D46_RS10325	HNPAPSYP	additional	Pectobacterium_brasiliense_NAK641	Pectobacterium
AB6D46_RS14950	IVPQPDYP	additional	Pectobacterium_brasiliense_NAK641	Pectobacterium
AB6D46_RS18270	LHRRVNYP	additional	Pectobacterium_brasiliense_NAK641	Pectobacterium
AB6D46_RS19150	LSRYKRYP	other	Pectobacterium_brasiliense_NAK641	Pectobacterium
AB6D42_RS03515	LHRRVNYP	additional	Pectobacterium_brasiliense_NAK644	Pectobacterium
AB6D42_RS07630	HNPAPSYP	additional	Pectobacterium_brasiliense_NAK644	Pectobacterium
AB6D42_RS14875	IVPQPDYP	additional	Pectobacterium_brasiliense_NAK644	Pectobacterium
AB6D42_RS17315	SRAQPQYP	canonical	Pectobacterium_brasiliense_NAK644	Pectobacterium
AB6D42_RS18470	LSRYKRYP	other	Pectobacterium_brasiliense_NAK644	Pectobacterium
AB6D31_RS05325	IVPQPDYP	additional	Pectobacterium_brasiliense_NAK650	Pectobacterium
AB6D31_RS08005	SRAQPQYP	canonical	Pectobacterium_brasiliense_NAK650	Pectobacterium
AB6D31_RS13600	LHRRVNYP	additional	Pectobacterium_brasiliense_NAK650	Pectobacterium
AB6D31_RS18815	HNPAPSYP	additional	Pectobacterium_brasiliense_NAK650	Pectobacterium
AB6D31_RS21430	LSRYKRYP	other	Pectobacterium_brasiliense_NAK650	Pectobacterium
AB6D38_RS00500	SRAQPQYP	canonical	Pectobacterium_brasiliense_NAK673	Pectobacterium
AB6D38_RS07155	LHRRVNYP	additional	Pectobacterium_brasiliense_NAK673	Pectobacterium
AB6D38_RS07955	IVPQPDYP	additional	Pectobacterium_brasiliense_NAK673	Pectobacterium
AB6D38_RS11970	LSRYKRYP	other	Pectobacterium_brasiliense_NAK673	Pectobacterium
AB6D38_RS17230	HNPAPSYP	additional	Pectobacterium_brasiliense_NAK673	Pectobacterium
AB6D37_RS00155	VVPQPDYP	other	Pectobacterium_brasiliense_NAK679	Pectobacterium
AB6D37_RS04265	SRAQPQYP	canonical	Pectobacterium_brasiliense_NAK679	Pectobacterium
AB6D37_RS14025	HNPAPSYP	additional	Pectobacterium_brasiliense_NAK679	Pectobacterium
AB6D37_RS17620	LSRYKRYP	other	Pectobacterium_brasiliense_NAK679	Pectobacterium
AB6D61_RS05660	LHRRVNYP	additional	Pectobacterium_brasiliense_NAK682	Pectobacterium
AB6D61_RS16245	SRAQPQYP	canonical	Pectobacterium_brasiliense_NAK682	Pectobacterium
AB6D61_RS16810	LSRYKRYP	other	Pectobacterium_brasiliense_NAK682	Pectobacterium
AB6D61_RS19325	VVPQPDYP	additional	Pectobacterium_brasiliense_NAK682	Pectobacterium
AB6D29_RS00750	LSRYKRYP	other	Pectobacterium_brasiliense_NAK683	Pectobacterium
AB6D29_RS03705	IVPQPDYP	additional	Pectobacterium_brasiliense_NAK683	Pectobacterium
AB6D29_RS08620	LHRRVNYP	additional	Pectobacterium_brasiliense_NAK683	Pectobacterium
AB6D29_RS14235	SRAQPQYP	canonical	Pectobacterium_brasiliense_NAK683	Pectobacterium
AB6D29_RS14815	HNPAPSYP	additional	Pectobacterium_brasiliense_NAK683	Pectobacterium
AB6D32_RS02735	VVPQPDYP	additional	Pectobacterium_brasiliense_NAK698	Pectobacterium
AB6D32_RS12410	LHRRVNYP	additional	Pectobacterium_brasiliense_NAK698	Pectobacterium
AB6D32_RS13800	LSRYKRYP	other	Pectobacterium_brasiliense_NAK698	Pectobacterium
AB6D32_RS15825	SRAQPQYP	canonical	Pectobacterium_brasiliense_NAK698	Pectobacterium
AB6D30_RS06080	LHRRVNYP	additional	Pectobacterium_brasiliense_NAK700	Pectobacterium
AB6D30_RS10115	SRAQPQYP	canonical	Pectobacterium_brasiliense_NAK700	Pectobacterium
AB6D39_RS04820	LHRRVNYP	additional	Pectobacterium_brasiliense_NAK701	Pectobacterium
AB6D39_RS08690	SRAQPQYP	canonical	Pectobacterium_brasiliense_NAK701	Pectobacterium
AB6D39_RS19500	LSRYKRYP	other	Pectobacterium_brasiliense_NAK701	Pectobacterium
AB6D39_RS20695	VVPQPDYP	additional	Pectobacterium_brasiliense_NAK701	Pectobacterium
AB6D35_RS03855	LHRRVNYP	additional	Pectobacterium_brasiliense_NAK709	Pectobacterium
AB6D35_RS13845	SRAQPQYP	canonical	Pectobacterium_brasiliense_NAK709	Pectobacterium
AB6D36_RS05315	SRAQPQYP	canonical	Pectobacterium_brasiliense_NAK716	Pectobacterium
AB6D36_RS12525	LHRRVNYP	additional	Pectobacterium_brasiliense_NAK716	Pectobacterium
AB6D36_RS13615	HNPAPSYP	additional	Pectobacterium_brasiliense_NAK716	Pectobacterium
AB6D36_RS18510	VVPQPDYP	other	Pectobacterium_brasiliense_NAK716	Pectobacterium
AB6D34_RS09660	LHRRVNYP	additional	Pectobacterium_brasiliense_NAK719	Pectobacterium
AB6D34_RS13010	LSRYKRYP	other	Pectobacterium_brasiliense_NAK719	Pectobacterium
AB6D34_RS13575	SRAQPQYP	canonical	Pectobacterium_brasiliense_NAK719	Pectobacterium
AB6D34_RS19935	VVPQPDYP	additional	Pectobacterium_brasiliense_NAK719	Pectobacterium
AB6D27_RS04635	LSRYKRYP	other	Pectobacterium_brasiliense_NAK727	Pectobacterium
AB6D27_RS06840	VVPQPDYP	additional	Pectobacterium_brasiliense_NAK727	Pectobacterium
AB6D27_RS11180	SRAQPQYP	canonical	Pectobacterium_brasiliense_NAK727	Pectobacterium
AB6D27_RS17430	LHRRVNYP	additional	Pectobacterium_brasiliense_NAK727	Pectobacterium
SOV78_RS09900	SRAQPQYP	canonical	Pectobacterium_brasiliense_NJAU130	Pectobacterium
SOV78_RS13130	HNPAPPYP	additional	Pectobacterium_brasiliense_NJAU130	Pectobacterium
SOV78_RS16155	LHRRVNYP	additional	Pectobacterium_brasiliense_NJAU130	Pectobacterium
SOV81_RS09345	SRAQPQYP	canonical	Pectobacterium_brasiliense_NJAU131	Pectobacterium
SOV81_RS11690	LHRRVNYP	additional	Pectobacterium_brasiliense_NJAU131	Pectobacterium
SOV84_RS02650	SRAQPQYP	canonical	Pectobacterium_brasiliense_NJAU132	Pectobacterium
SOV84_RS15200	LSRYKRYP	other	Pectobacterium_brasiliense_NJAU132	Pectobacterium
SOV84_RS17050	LHRRVNYP	additional	Pectobacterium_brasiliense_NJAU132	Pectobacterium
SOV88_RS05810	LHRRVNYP	additional	Pectobacterium_brasiliense_NJAU134	Pectobacterium
SOV88_RS17240	SRAQPQYP	canonical	Pectobacterium_brasiliense_NJAU134	Pectobacterium
SOV88_RS20395	HNPAPPYP	additional	Pectobacterium_brasiliense_NJAU134	Pectobacterium
SOV92_RS01260	SRAQPQYP	canonical	Pectobacterium_brasiliense_NJAU140	Pectobacterium
SOV92_RS04390	HNPAPSYP	additional	Pectobacterium_brasiliense_NJAU140	Pectobacterium
SOV92_RS22215	LHRRVNYP	additional	Pectobacterium_brasiliense_NJAU140	Pectobacterium
SNR26_RS09270	SRAQPQYP	canonical	Pectobacterium_brasiliense_NJAU170	Pectobacterium
SNR26_RS12315	LHRRVNYP	additional	Pectobacterium_brasiliense_NJAU170	Pectobacterium
SOV93_RS11845	LSRYKRYP	other	Pectobacterium_brasiliense_NJAU21	Pectobacterium
SOV93_RS15965	LHRRVNYP	additional	Pectobacterium_brasiliense_NJAU21	Pectobacterium
SOV93_RS20505	SRAQPQYP	canonical	Pectobacterium_brasiliense_NJAU21	Pectobacterium
ABXH15_RS00535	LHRRVNYP	additional	Pectobacterium_brasiliense_NK5	Pectobacterium
ABXH15_RS13205	SRAQPQYP	canonical	Pectobacterium_brasiliense_NK5	Pectobacterium
ABXH15_RS14410	LSRYKRYP	other	Pectobacterium_brasiliense_NK5	Pectobacterium
ABXH15_RS20110	VVPQPDYP	additional	Pectobacterium_brasiliense_NK5	Pectobacterium
WCT84_RS02355	LSRYKRYP	other	Pectobacterium_brasiliense_NY1453A	Pectobacterium
WCT84_RS12685	SRAQPQYP	canonical	Pectobacterium_brasiliense_NY1453A	Pectobacterium
WCT84_RS15155	VVPQPDYP	additional	Pectobacterium_brasiliense_NY1453A	Pectobacterium
WCT84_RS16275	LHRRVNYP	additional	Pectobacterium_brasiliense_NY1453A	Pectobacterium
WCT98_RS05405	HNPAPPYP	additional	Pectobacterium_brasiliense_NY1563A	Pectobacterium
WCT98_RS10365	LSRYKRYP	other	Pectobacterium_brasiliense_NY1563A	Pectobacterium
WCT98_RS11460	LHRRVNYP	additional	Pectobacterium_brasiliense_NY1563A	Pectobacterium
WCT98_RS11790	SRAQPQYP	canonical	Pectobacterium_brasiliense_NY1563A	Pectobacterium
WCT98_RS16945	VVPQPDYP	additional	Pectobacterium_brasiliense_NY1563A	Pectobacterium
PCBA_RS00660	SRAQPQYP	canonical	Pectobacterium_brasiliense_PBR1692	Pectobacterium
PCBA_RS09555	HNPAPSYP	additional	Pectobacterium_brasiliense_PBR1692	Pectobacterium
PCBA_RS09935	LSRYKRYP	other	Pectobacterium_brasiliense_PBR1692	Pectobacterium
PCBA_RS15190	IVPQPDYP	additional	Pectobacterium_brasiliense_PBR1692	Pectobacterium
PCBA_RS15900	LHRRVNYP	additional	Pectobacterium_brasiliense_PBR1692	Pectobacterium
AO825_RS03210	SRAQPQYP	canonical	Pectobacterium_brasiliense_PcbHPI01	Pectobacterium
AO825_RS05845	LSRYKRYP	other	Pectobacterium_brasiliense_PcbHPI01	Pectobacterium
AO825_RS13465	LHRRVNYP	additional	Pectobacterium_brasiliense_PcbHPI01	Pectobacterium
AO825_RS16530	IVPQPDYP	additional	Pectobacterium_brasiliense_PcbHPI01	Pectobacterium
AO825_RS19450	HNPAPSYP	additional	Pectobacterium_brasiliense_PcbHPI01	Pectobacterium
QTI90_RS18700	SRAQPQYP	canonical	Pectobacterium_brasiliense_PCC1	Pectobacterium
QTI90_RS21870	HNPAPSYP	additional	Pectobacterium_brasiliense_PCC1	Pectobacterium
ABRP85_RS02530	LSRYKRYP	other	Pectobacterium_brasiliense_PD5190	Pectobacterium
ABRP85_RS12330	LHRRVNYP	additional	Pectobacterium_brasiliense_PD5190	Pectobacterium
ABRP85_RS20630	SRAQPQYP	canonical	Pectobacterium_brasiliense_PD5190	Pectobacterium
ABRP83_RS11440	LHRRVNYP	additional	Pectobacterium_brasiliense_PD6952	Pectobacterium
ABRP83_RS14545	HNPAPSYP	additional	Pectobacterium_brasiliense_PD6952	Pectobacterium
ABRP83_RS20030	SRAQPQYP	canonical	Pectobacterium_brasiliense_PD6952	Pectobacterium
ABRP61_RS11370	LHRRVNYP	additional	Pectobacterium_brasiliense_PD7079	Pectobacterium
ABRP61_RS16335	HNPAPSYP	additional	Pectobacterium_brasiliense_PD7079	Pectobacterium
ABRP61_RS19990	SRAQPQYP	canonical	Pectobacterium_brasiliense_PD7079	Pectobacterium
ABRP91_RS00370	SRAQPQYP	canonical	Pectobacterium_brasiliense_PD7081	Pectobacterium
ABRP91_RS10485	LHRRVNYP	additional	Pectobacterium_brasiliense_PD7081	Pectobacterium
ABRP91_RS20180	LSRYKRYP	other	Pectobacterium_brasiliense_PD7081	Pectobacterium
ABRQ09_RS03340	SRAQPQYP	canonical	Pectobacterium_brasiliense_PD8610	Pectobacterium
ABRQ09_RS08385	LHRRVNYP	additional	Pectobacterium_brasiliense_PD8610	Pectobacterium
ABRQ09_RS12020	LSRYKRYP	other	Pectobacterium_brasiliense_PD8610	Pectobacterium
ABRQ09_RS13615	HNPAPSYP	additional	Pectobacterium_brasiliense_PD8610	Pectobacterium
ABRQ09_RS20845	VVPQPDYP	other	Pectobacterium_brasiliense_PD8610	Pectobacterium
ABRP60_RS03100	HNPAPSYP	additional	Pectobacterium_brasiliense_PD8611	Pectobacterium
ABRP60_RS04725	LSRYKRYP	other	Pectobacterium_brasiliense_PD8611	Pectobacterium
ABRP60_RS11645	SRAQPQYP	canonical	Pectobacterium_brasiliense_PD8611	Pectobacterium
ABRP60_RS17530	LHRRVNYP	additional	Pectobacterium_brasiliense_PD8611	Pectobacterium
RC83_RS02275	SRAQPQYP	canonical	Pectobacterium_brasiliense_S2	Pectobacterium
RC83_RS07695	LSRYKRYP	other	Pectobacterium_brasiliense_S2	Pectobacterium
LGL97_RS01955	IVPQPDYP	additional	Pectobacterium_brasiliense_SR10	Pectobacterium
LGL97_RS04215	LHRRVNYP	additional	Pectobacterium_brasiliense_SR10	Pectobacterium
LGL97_RS07895	LSRYKRYP	other	Pectobacterium_brasiliense_SR10	Pectobacterium
LGL97_RS09210	HNPAPSYP	additional	Pectobacterium_brasiliense_SR10	Pectobacterium
LGL97_RS19350	SRAQPQYP	canonical	Pectobacterium_brasiliense_SR10	Pectobacterium
LES26_RS00075	LHRRVNYP	additional	Pectobacterium_brasiliense_SR11	Pectobacterium
LES26_RS04875	SRAQPQYP	canonical	Pectobacterium_brasiliense_SR11	Pectobacterium
LES26_RS15560	HNPAPSYP	additional	Pectobacterium_brasiliense_SR11	Pectobacterium
LES26_RS17950	LSRYKRYP	other	Pectobacterium_brasiliense_SR11	Pectobacterium
LES26_RS22195	IVPQPDYP	additional	Pectobacterium_brasiliense_SR11	Pectobacterium
LES61_RS04235	SRAQPQYP	canonical	Pectobacterium_brasiliense_SR5	Pectobacterium
LES61_RS16610	HNPAPSYP	additional	Pectobacterium_brasiliense_SR5	Pectobacterium
LES61_RS18105	LSRYKRYP	other	Pectobacterium_brasiliense_SR5	Pectobacterium
LES61_RS20150	LHRRVNYP	additional	Pectobacterium_brasiliense_SR5	Pectobacterium
LES61_RS22200	IVPQPDYP	additional	Pectobacterium_brasiliense_SR5	Pectobacterium
LET04_RS06305	SRAQPQYP	canonical	Pectobacterium_brasiliense_SR6	Pectobacterium
LET04_RS13780	HNPAPSYP	additional	Pectobacterium_brasiliense_SR6	Pectobacterium
LET04_RS16735	LSRYKRYP	other	Pectobacterium_brasiliense_SR6	Pectobacterium
LET04_RS20050	LHRRVNYP	additional	Pectobacterium_brasiliense_SR6	Pectobacterium
LET04_RS22220	IVPQPDYP	additional	Pectobacterium_brasiliense_SR6	Pectobacterium
LET02_RS01085	SRAQPQYP	canonical	Pectobacterium_brasiliense_SR7	Pectobacterium
LET02_RS11045	HNPAPSYP	additional	Pectobacterium_brasiliense_SR7	Pectobacterium
LET02_RS19610	LHRRVNYP	additional	Pectobacterium_brasiliense_SR7	Pectobacterium
LET02_RS20625	LSRYKRYP	other	Pectobacterium_brasiliense_SR7	Pectobacterium
LET02_RS22315	IVPQPDYP	additional	Pectobacterium_brasiliense_SR7	Pectobacterium
LES60_RS00125	SRAQPQYP	canonical	Pectobacterium_brasiliense_SR8	Pectobacterium
LES60_RS14660	LHRRVNYP	additional	Pectobacterium_brasiliense_SR8	Pectobacterium
LES60_RS16075	HNPAPSYP	additional	Pectobacterium_brasiliense_SR8	Pectobacterium
LES60_RS19530	LSRYKRYP	other	Pectobacterium_brasiliense_SR8	Pectobacterium
LES60_RS22325	IVPQPDYP	additional	Pectobacterium_brasiliense_SR8	Pectobacterium
B5S52_RS11660	SRAQPQYP	canonical	Pectobacterium_brasiliense_SX309	Pectobacterium
B5S52_RS17770	LHRRVNYP	additional	Pectobacterium_brasiliense_SX309	Pectobacterium
B5S52_RS21710	LSRYKRYP	other	Pectobacterium_brasiliense_SX309	Pectobacterium
LJQ72_RS03860	LHRRVNYP	additional	Pectobacterium_brasiliense_TS20HJ1	Pectobacterium
LJQ72_RS10120	SRAQPQYP	canonical	Pectobacterium_brasiliense_TS20HJ1	Pectobacterium
RC90_RS09750	LSRYKRYP	other	Pectobacterium_brasiliense_Y21	Pectobacterium
RC90_RS13150	LHRRVNYP	additional	Pectobacterium_brasiliense_Y21	Pectobacterium
RC90_RS16640	SRAQPQYP	canonical	Pectobacterium_brasiliense_Y21	Pectobacterium
RC91_RS03150	SRAQPQYP	canonical	Pectobacterium_brasiliense_Y29	Pectobacterium
RC91_RS08835	LHRRVNYP	additional	Pectobacterium_brasiliense_Y29	Pectobacterium
RC94_RS05715	LHRRVNYP	additional	Pectobacterium_brasiliense_Y3	Pectobacterium
RC94_RS10010	SRAQPQYP	canonical	Pectobacterium_brasiliense_Y3	Pectobacterium
RC94_RS13910	LSRYKRYP	other	Pectobacterium_brasiliense_Y3	Pectobacterium
RC92_RS03000	SRAQPQYP	canonical	Pectobacterium_brasiliense_Y31	Pectobacterium
RC92_RS11100	LHRRVNYP	additional	Pectobacterium_brasiliense_Y31	Pectobacterium
RC92_RS16395	LSRYKRYP	other	Pectobacterium_brasiliense_Y31	Pectobacterium
RC86_RS02665	LHRRVNYP	additional	Pectobacterium_brasiliense_Y46	Pectobacterium
RC86_RS06205	SRAQPQYP	canonical	Pectobacterium_brasiliense_Y46	Pectobacterium
RC86_RS09160	LSRYKRYP	other	Pectobacterium_brasiliense_Y46	Pectobacterium
QT13_RS02280	SRAQPQYP	canonical	Pectobacterium_brasiliense_Y49	Pectobacterium
QT13_RS12135	LHRRVNYP	additional	Pectobacterium_brasiliense_Y49	Pectobacterium
RC77_RS12665	LSRYKRYP	other	Pectobacterium_brasiliense_Y52	Pectobacterium
RC77_RS16450	SRAQPQYP	canonical	Pectobacterium_brasiliense_Y52	Pectobacterium
RC97_RS10160	SRAQPQYP	canonical	Pectobacterium_brasiliense_Y60	Pectobacterium
RC97_RS14480	LHRRVNYP	additional	Pectobacterium_brasiliense_Y60	Pectobacterium
RC97_RS17710	LSRYKRYP	other	Pectobacterium_brasiliense_Y60	Pectobacterium
RC79_RS03060	SRAQPQYP	canonical	Pectobacterium_brasiliense_Y62	Pectobacterium
RC79_RS14150	LSRYKRYP	other	Pectobacterium_brasiliense_Y62	Pectobacterium
RC79_RS19045	LHRRVNYP	additional	Pectobacterium_brasiliense_Y62	Pectobacterium
RC81_RS03170	SRAQPQYP	canonical	Pectobacterium_brasiliense_Y64	Pectobacterium
RC81_RS13785	LHRRVNYP	additional	Pectobacterium_brasiliense_Y64	Pectobacterium
RC81_RS14705	LSRYKRYP	other	Pectobacterium_brasiliense_Y64	Pectobacterium
RC95_RS01365	LHRRVNYP	additional	Pectobacterium_brasiliense_Y65	Pectobacterium
RC95_RS13940	HNPAPSYP	additional	Pectobacterium_brasiliense_Y65	Pectobacterium
RC95_RS16845	SRAQPQYP	canonical	Pectobacterium_brasiliense_Y65	Pectobacterium
RC86_02660	LHRRVNYP	additional	Pectobacterium_brasiliense_YC	Pectobacterium
RC86_06220	SRAQPQYP	canonical	Pectobacterium_brasiliense_YC	Pectobacterium
RC86_09175	LSRYKRYP	other	Pectobacterium_brasiliense_YC	Pectobacterium
IHJ54_RS00690	HNPAPSYP	additional	Pectobacterium_brasiliense_ZLMLSHJ5	Pectobacterium
IHJ54_RS03885	LHRRVNYP	additional	Pectobacterium_brasiliense_ZLMLSHJ5	Pectobacterium
IHJ54_RS09855	SRAQPQYP	canonical	Pectobacterium_brasiliense_ZLMLSHJ5	Pectobacterium
IHJ54_RS20280	LSRYKRYP	other	Pectobacterium_brasiliense_ZLMLSHJ5	Pectobacterium
PO856_RS11645	SRAQPQYP	canonical	Pectobacterium_brasiliense_ZRIMU1030	Pectobacterium
PO856_RS13310	LHRRVNYP	additional	Pectobacterium_brasiliense_ZRIMU1030	Pectobacterium
RND66_RS00730	HNPAPSYP	additional	Pectobacterium_brasiliense_ZRIMU1701SM	Pectobacterium
RND66_RS04395	LHRRVNYP	additional	Pectobacterium_brasiliense_ZRIMU1701SM	Pectobacterium
RND66_RS06400	IVPQPDYP	additional	Pectobacterium_brasiliense_ZRIMU1701SM	Pectobacterium
RND66_RS10600	SRAQPQYP	canonical	Pectobacterium_brasiliense_ZRIMU1701SM	Pectobacterium
RND66_RS21440	LSRYKRYP	other	Pectobacterium_brasiliense_ZRIMU1701SM	Pectobacterium
RND74_RS00730	HNPAPSYP	additional	Pectobacterium_brasiliense_ZRIMU1702DQ	Pectobacterium
RND74_RS10080	SRAQPQYP	canonical	Pectobacterium_brasiliense_ZRIMU1702DQ	Pectobacterium
RFN81_RS03885	LQKEKRYP	other	Pectobacterium_cacticida_CFBP3628	Pectobacterium
RFN81_RS05080	VVPQPDYP	other	Pectobacterium_cacticida_CFBP3628	Pectobacterium
RFN81_RS09670	SRTQPQYP	canonical	Pectobacterium_cacticida_CFBP3628	Pectobacterium
RFN81_RS15970	LHRRVNYP	additional	Pectobacterium_cacticida_CFBP3628	Pectobacterium
RFN81_RS17685	HNPAPSYP	additional	Pectobacterium_cacticida_CFBP3628	Pectobacterium
RFN81_RS18095	LSRYKRYP	other	Pectobacterium_cacticida_CFBP3628	Pectobacterium
OI450_RS03885	LQKEKRYP	other	Pectobacterium_cacticida_CFCC10813	Pectobacterium
OI450_RS05080	VVPQPDYP	other	Pectobacterium_cacticida_CFCC10813	Pectobacterium
OI450_RS09675	SRTQPQYP	canonical	Pectobacterium_cacticida_CFCC10813	Pectobacterium
OI450_RS15975	LHRRVNYP	additional	Pectobacterium_cacticida_CFCC10813	Pectobacterium
OI450_RS17690	HNPAPSYP	additional	Pectobacterium_cacticida_CFCC10813	Pectobacterium
OI450_RS18100	LSRYKRYP	other	Pectobacterium_cacticida_CFCC10813	Pectobacterium
QNA03_RS04260	SRTQPQYP	canonical	Pectobacterium_cacticida_DPMP14	Pectobacterium
QNA03_RS05765	LSRYKRYP	other	Pectobacterium_cacticida_DPMP14	Pectobacterium
QNA03_RS11265	LHRRVNYP	additional	Pectobacterium_cacticida_DPMP14	Pectobacterium
QNA03_RS15400	LQKEKRYP	other	Pectobacterium_cacticida_DPMP14	Pectobacterium
QNA03_RS19335	HNPAPSYP	additional	Pectobacterium_cacticida_DPMP14	Pectobacterium
QNA12_RS02210	LSRYKRYP	other	Pectobacterium_cacticida_DPMP6	Pectobacterium
QNA12_RS02620	HNPAPSYP	additional	Pectobacterium_cacticida_DPMP6	Pectobacterium
QNA12_RS04345	LHRRVNYP	additional	Pectobacterium_cacticida_DPMP6	Pectobacterium
QNA12_RS10670	SRTQPQYP	canonical	Pectobacterium_cacticida_DPMP6	Pectobacterium
QNA12_RS15255	VVPQPDYP	other	Pectobacterium_cacticida_DPMP6	Pectobacterium
QNA12_RS16445	LQKEKRYP	other	Pectobacterium_cacticida_DPMP6	Pectobacterium
QM999_RS02315	LHRRVNYP	additional	Pectobacterium_cacticida_DPMP7	Pectobacterium
QM999_RS07640	LQKEKRYP	other	Pectobacterium_cacticida_DPMP7	Pectobacterium
QM999_RS11585	LSRYKRYP	other	Pectobacterium_cacticida_DPMP7	Pectobacterium
QM999_RS14330	SRTQPQYP	canonical	Pectobacterium_cacticida_DPMP7	Pectobacterium
ACFFJR_RS03855	SRTQPQYP	canonical	Pectobacterium_cacticida_ICMP11136	Pectobacterium
ACFFJR_RS10165	LHRRVNYP	additional	Pectobacterium_cacticida_ICMP11136	Pectobacterium
ACFFJR_RS11870	HNPAPSYP	additional	Pectobacterium_cacticida_ICMP11136	Pectobacterium
ACFFJR_RS12280	LSRYKRYP	other	Pectobacterium_cacticida_ICMP11136	Pectobacterium
ACFFJR_RS16760	LQKEKRYP	other	Pectobacterium_cacticida_ICMP11136	Pectobacterium
ACFFJR_RS17955	VVPQPDYP	other	Pectobacterium_cacticida_ICMP11136	Pectobacterium
A0E43_RS01565	SRTQPQYP	canonical	Pectobacterium_cacticida_IFB5353	Pectobacterium
A0E43_RS03745	LQKEKRYP	other	Pectobacterium_cacticida_IFB5353	Pectobacterium
A0E43_RS06470	LSRYKRYP	other	Pectobacterium_cacticida_IFB5353	Pectobacterium
A0E43_RS07435	INRGKNYP	other	Pectobacterium_cacticida_IFB5353	Pectobacterium
A0E43_RS19595	LHRRVNYP	additional	Pectobacterium_cacticida_IFB5353	Pectobacterium
ABRP79_RS03025	SRTQPQYP	canonical	Pectobacterium_cacticida_LMG17936	Pectobacterium
ABRP79_RS06195	LQKEKRYP	other	Pectobacterium_cacticida_LMG17936	Pectobacterium
ABRP79_RS10220	VVPQPDYP	other	Pectobacterium_cacticida_LMG17936	Pectobacterium
ABRP79_RS13315	LHRRVNYP	additional	Pectobacterium_cacticida_LMG17936	Pectobacterium
ABRP79_RS15340	HNPAPSYP	additional	Pectobacterium_cacticida_LMG17936	Pectobacterium
ABRP79_RS15750	LSRYKRYP	other	Pectobacterium_cacticida_LMG17936	Pectobacterium
GJS26_00046	LSRYKRYP	other	Pectobacterium_carotovorum_15	Pectobacterium
GJS26_00790	LHRRVNYP	additional	Pectobacterium_carotovorum_15	Pectobacterium
GJS26_01268	VVPQPDYP	additional	Pectobacterium_carotovorum_15	Pectobacterium
GJS26_02128	SRAQPQYP	canonical	Pectobacterium_carotovorum_15	Pectobacterium
GJS26_04189	HNPAPSYP	additional	Pectobacterium_carotovorum_15	Pectobacterium
WCU65_RS01360	VVPQPDYP	additional	Pectobacterium_carotovorum_19501	Pectobacterium
WCU65_RS03255	LHRRVNYP	additional	Pectobacterium_carotovorum_19501	Pectobacterium
WCU65_RS08865	SRAQPQYP	canonical	Pectobacterium_carotovorum_19501	Pectobacterium
WCU65_RS17365	LSRYKRYP	other	Pectobacterium_carotovorum_19501	Pectobacterium
WCU65_RS21030	HNPAPSYP	additional	Pectobacterium_carotovorum_19501	Pectobacterium
WCU18_RS01515	LHRRVNYP	additional	Pectobacterium_carotovorum_195013	Pectobacterium
WCU18_RS03985	SRAQPQYP	canonical	Pectobacterium_carotovorum_195013	Pectobacterium
WCU18_RS13735	VVPQPDYP	additional	Pectobacterium_carotovorum_195013	Pectobacterium
WCU18_RS15040	HNPAPSYP	additional	Pectobacterium_carotovorum_195013	Pectobacterium
WCU18_RS16760	LSRYKRYP	other	Pectobacterium_carotovorum_195013	Pectobacterium
WCU55_RS01490	SRAQPQYP	canonical	Pectobacterium_carotovorum_19502	Pectobacterium
WCU55_RS03510	LHRRVNYP	additional	Pectobacterium_carotovorum_19502	Pectobacterium
WCU55_RS05400	VVPQPDYP	additional	Pectobacterium_carotovorum_19502	Pectobacterium
WCU55_RS17740	LSRYKRYP	other	Pectobacterium_carotovorum_19502	Pectobacterium
WCU55_RS20740	HNPAPSYP	additional	Pectobacterium_carotovorum_19502	Pectobacterium
WCU85_RS01530	SRAQPQYP	canonical	Pectobacterium_carotovorum_195029	Pectobacterium
WCU85_RS07125	VVPQPDYP	additional	Pectobacterium_carotovorum_195029	Pectobacterium
WCU85_RS08965	LHRRVNYP	additional	Pectobacterium_carotovorum_195029	Pectobacterium
WCU85_RS15785	HNPAPSYP	additional	Pectobacterium_carotovorum_195029	Pectobacterium
WCU85_RS19195	LSRYKRYP	other	Pectobacterium_carotovorum_195029	Pectobacterium
WCT88_RS01355	VVPQPDYP	additional	Pectobacterium_carotovorum_19503	Pectobacterium
WCT88_RS03250	LHRRVNYP	additional	Pectobacterium_carotovorum_19503	Pectobacterium
WCT88_RS08530	SRAQPQYP	canonical	Pectobacterium_carotovorum_19503	Pectobacterium
WCT88_RS17730	LSRYKRYP	other	Pectobacterium_carotovorum_19503	Pectobacterium
WCT88_RS20965	HNPAPSYP	additional	Pectobacterium_carotovorum_19503	Pectobacterium
AABD51_RS02425	SRAQPQYP	canonical	Pectobacterium_carotovorum_195032	Pectobacterium
AABD51_RS07195	LHRRVNYP	additional	Pectobacterium_carotovorum_195032	Pectobacterium
AABD51_RS09805	VVPQPDYP	additional	Pectobacterium_carotovorum_195032	Pectobacterium
AABD51_RS13415	HNPAPSYP	additional	Pectobacterium_carotovorum_195032	Pectobacterium
AABD51_RS15555	LSRYKRYP	other	Pectobacterium_carotovorum_195032	Pectobacterium
WCU92_RS01340	SRAQPQYP	canonical	Pectobacterium_carotovorum_195033	Pectobacterium
WCU92_RS07955	LHRRVNYP	additional	Pectobacterium_carotovorum_195033	Pectobacterium
WCU92_RS13750	VVPQPDYP	additional	Pectobacterium_carotovorum_195033	Pectobacterium
WCU92_RS15650	HNPAPSYP	additional	Pectobacterium_carotovorum_195033	Pectobacterium
WCU92_RS16880	LSRYKRYP	other	Pectobacterium_carotovorum_195033	Pectobacterium
WCT82_RS05140	SRAQPQYP	canonical	Pectobacterium_carotovorum_195034	Pectobacterium
WCT82_RS08885	LHRRVNYP	additional	Pectobacterium_carotovorum_195034	Pectobacterium
WCT82_RS11620	VVPQPDYP	additional	Pectobacterium_carotovorum_195034	Pectobacterium
WCT82_RS16495	HNPAPSYP	additional	Pectobacterium_carotovorum_195034	Pectobacterium
WCT82_RS18740	LSRYKRYP	other	Pectobacterium_carotovorum_195034	Pectobacterium
WCT91_RS05140	SRAQPQYP	canonical	Pectobacterium_carotovorum_195035	Pectobacterium
WCT91_RS09765	LHRRVNYP	additional	Pectobacterium_carotovorum_195035	Pectobacterium
WCT91_RS11625	VVPQPDYP	additional	Pectobacterium_carotovorum_195035	Pectobacterium
WCT91_RS16505	HNPAPSYP	additional	Pectobacterium_carotovorum_195035	Pectobacterium
WCT91_RS18750	LSRYKRYP	other	Pectobacterium_carotovorum_195035	Pectobacterium
WCT80_RS04610	VVPQPDYP	additional	Pectobacterium_carotovorum_195037	Pectobacterium
WCT80_RS12070	HNPAPSYP	additional	Pectobacterium_carotovorum_195037	Pectobacterium
WCT80_RS15115	SRAQPQYP	canonical	Pectobacterium_carotovorum_195037	Pectobacterium
WCT80_RS16605	LHRRVNYP	additional	Pectobacterium_carotovorum_195037	Pectobacterium
WCT80_RS18040	LSRYKRYP	other	Pectobacterium_carotovorum_195037	Pectobacterium
WCU56_RS05585	VVPQPDYP	additional	Pectobacterium_carotovorum_195038	Pectobacterium
WCU56_RS12060	HNPAPSYP	additional	Pectobacterium_carotovorum_195038	Pectobacterium
WCU56_RS15105	SRAQPQYP	canonical	Pectobacterium_carotovorum_195038	Pectobacterium
WCU56_RS16595	LHRRVNYP	additional	Pectobacterium_carotovorum_195038	Pectobacterium
WCU56_RS18815	LSRYKRYP	other	Pectobacterium_carotovorum_195038	Pectobacterium
WCU82_RS00615	VVPQPDYP	additional	Pectobacterium_carotovorum_195039	Pectobacterium
WCU82_RS04690	SRAQPQYP	canonical	Pectobacterium_carotovorum_195039	Pectobacterium
WCU82_RS06990	LHRRVNYP	additional	Pectobacterium_carotovorum_195039	Pectobacterium
WCU82_RS15355	LSRYKRYP	other	Pectobacterium_carotovorum_195039	Pectobacterium
WCU82_RS20095	HNPAPSYP	additional	Pectobacterium_carotovorum_195039	Pectobacterium
WCT90_RS01205	SRAQPQYP	canonical	Pectobacterium_carotovorum_195040	Pectobacterium
WCT90_RS05285	VVPQPDYP	additional	Pectobacterium_carotovorum_195040	Pectobacterium
WCT90_RS06995	LHRRVNYP	additional	Pectobacterium_carotovorum_195040	Pectobacterium
WCT90_RS15205	LSRYKRYP	other	Pectobacterium_carotovorum_195040	Pectobacterium
WCT90_RS20390	HNPAPSYP	additional	Pectobacterium_carotovorum_195040	Pectobacterium
R9X49_RS00010	LHRRVNYP	additional	Pectobacterium_carotovorum_2137TAEPE14	Pectobacterium
R9X49_RS02000	VVPQPDYP	additional	Pectobacterium_carotovorum_2137TAEPE14	Pectobacterium
R9X49_RS06930	SRAQPQYP	canonical	Pectobacterium_carotovorum_2137TAEPE14	Pectobacterium
R9X49_RS17365	HNPAPSYP	additional	Pectobacterium_carotovorum_2137TAEPE14	Pectobacterium
R9X49_RS19950	LSRYKRYP	other	Pectobacterium_carotovorum_2137TAEPE14	Pectobacterium
V5259_RS04895	VVPQPDYP	additional	Pectobacterium_carotovorum_21A18	Pectobacterium
V5259_RS08155	LHRRVNYP	additional	Pectobacterium_carotovorum_21A18	Pectobacterium
V5259_RS10845	LSRYKRYP	other	Pectobacterium_carotovorum_21A18	Pectobacterium
V5259_RS11130	HNPAPSYP	additional	Pectobacterium_carotovorum_21A18	Pectobacterium
V5259_RS19725	SRAQPQYP	canonical	Pectobacterium_carotovorum_21A18	Pectobacterium
NP490_RS00360	SRAQPQYP	canonical	Pectobacterium_carotovorum_21TX0081	Pectobacterium
NP490_RS11145	LHRRVNYP	additional	Pectobacterium_carotovorum_21TX0081	Pectobacterium
NP490_RS16045	HNPAPSYP	additional	Pectobacterium_carotovorum_21TX0081	Pectobacterium
NP490_RS20680	LSRYKRYP	other	Pectobacterium_carotovorum_21TX0081	Pectobacterium
NP490_RS22115	VVPQPDYP	additional	Pectobacterium_carotovorum_21TX0081	Pectobacterium
ACIPUM_RS04870	SRAQPQYP	canonical	Pectobacterium_carotovorum_22KMSM05	Pectobacterium
ACIPUM_RS10160	LHRRVNYP	additional	Pectobacterium_carotovorum_22KMSM05	Pectobacterium
ACIPUM_RS11995	VVPQPDYP	additional	Pectobacterium_carotovorum_22KMSM05	Pectobacterium
ACIPUM_RS15730	LSRYKRYP	other	Pectobacterium_carotovorum_22KMSM05	Pectobacterium
ACIPUM_RS17520	HNPAPSYP	additional	Pectobacterium_carotovorum_22KMSM05	Pectobacterium
ACIPUQ_RS02980	SRAQPQYP	canonical	Pectobacterium_carotovorum_22KMXD04	Pectobacterium
ACIPUQ_RS10940	LHRRVNYP	additional	Pectobacterium_carotovorum_22KMXD04	Pectobacterium
ACIPUQ_RS12815	VVPQPDYP	additional	Pectobacterium_carotovorum_22KMXD04	Pectobacterium
ACIPUQ_RS17000	HNPAPSYP	additional	Pectobacterium_carotovorum_22KMXD04	Pectobacterium
ACIPUQ_RS19290	LSRYKRYP	other	Pectobacterium_carotovorum_22KMXD04	Pectobacterium
ACIPWH_RS02000	VVPQPDYP	additional	Pectobacterium_carotovorum_22LCQN012	Pectobacterium
ACIPWH_RS15555	HNPAPSYP	additional	Pectobacterium_carotovorum_22LCQN012	Pectobacterium
ACIPWH_RS16565	LSRYKRYP	other	Pectobacterium_carotovorum_22LCQN012	Pectobacterium
ACIPWH_RS17480	SRAQPQYP	canonical	Pectobacterium_carotovorum_22LCQN012	Pectobacterium
ACIPUO_RS04305	SRAQPQYP	canonical	Pectobacterium_carotovorum_22LCQN014	Pectobacterium
ACIPUO_RS06725	LHRRVNYP	additional	Pectobacterium_carotovorum_22LCQN014	Pectobacterium
ACIPUO_RS08685	VVPQPDYP	additional	Pectobacterium_carotovorum_22LCQN014	Pectobacterium
ACIPUO_RS14710	HNPAPSYP	additional	Pectobacterium_carotovorum_22LCQN014	Pectobacterium
ACIPUO_RS17930	LSRYKRYP	other	Pectobacterium_carotovorum_22LCQN014	Pectobacterium
ACIPT9_RS01110	SRAQPQYP	canonical	Pectobacterium_carotovorum_22LJNL0652	Pectobacterium
ACIPT9_RS09465	LHRRVNYP	additional	Pectobacterium_carotovorum_22LJNL0652	Pectobacterium
ACIPT9_RS13430	HNPAPSYP	additional	Pectobacterium_carotovorum_22LJNL0652	Pectobacterium
ACIPT9_RS16275	LSRYKRYP	other	Pectobacterium_carotovorum_22LJNL0652	Pectobacterium
ACIPT9_RS16885	VVPQPDYP	additional	Pectobacterium_carotovorum_22LJNL0652	Pectobacterium
ACIPT8_RS05120	SRAQPQYP	canonical	Pectobacterium_carotovorum_22ZTDG031	Pectobacterium
ACIPT8_RS10345	LHRRVNYP	additional	Pectobacterium_carotovorum_22ZTDG031	Pectobacterium
ACIPT8_RS12225	VVPQPDYP	additional	Pectobacterium_carotovorum_22ZTDG031	Pectobacterium
ACIPT8_RS17030	LSRYKRYP	other	Pectobacterium_carotovorum_22ZTDG031	Pectobacterium
ACIPT8_RS18030	HNPAPSYP	additional	Pectobacterium_carotovorum_22ZTDG031	Pectobacterium
ACIPT5_RS00770	VVPQPDYP	additional	Pectobacterium_carotovorum_22ZTDG035	Pectobacterium
ACIPT5_RS02620	LHRRVNYP	additional	Pectobacterium_carotovorum_22ZTDG035	Pectobacterium
ACIPT5_RS14720	HNPAPSYP	additional	Pectobacterium_carotovorum_22ZTDG035	Pectobacterium
ACIPT5_RS15290	SRAQPQYP	canonical	Pectobacterium_carotovorum_22ZTDG035	Pectobacterium
ACIPT5_RS17975	LSRYKRYP	other	Pectobacterium_carotovorum_22ZTDG035	Pectobacterium
LQF52_RS00785	HNPAPSYP	additional	Pectobacterium_carotovorum_251	Pectobacterium
LQF52_RS04415	LHRRVNYP	additional	Pectobacterium_carotovorum_251	Pectobacterium
LQF52_RS06255	VVPQPDYP	additional	Pectobacterium_carotovorum_251	Pectobacterium
LQF52_RS10555	SRAQPQYP	canonical	Pectobacterium_carotovorum_251	Pectobacterium
LQF52_RS21510	LSRYKRYP	other	Pectobacterium_carotovorum_251	Pectobacterium
JFY74_RS00385	LSRYKRYP	other	Pectobacterium_carotovorum_2A	Pectobacterium
JFY74_RS11095	SRAQPQYP	canonical	Pectobacterium_carotovorum_2A	Pectobacterium
JFY74_RS15385	VVPQPDYP	additional	Pectobacterium_carotovorum_2A	Pectobacterium
JFY74_RS16595	LHRRVNYP	additional	Pectobacterium_carotovorum_2A	Pectobacterium
EGD00_RS00805	HNPAPSYP	additional	Pectobacterium_carotovorum_67	Pectobacterium
EGD00_RS11460	SRAQPQYP	canonical	Pectobacterium_carotovorum_67	Pectobacterium
EGD00_RS17800	LHRRVNYP	additional	Pectobacterium_carotovorum_67	Pectobacterium
EGD00_RS23680	LSRYKRYP	other	Pectobacterium_carotovorum_67	Pectobacterium
LHL03_RS00830	HNPAPSYP	additional	Pectobacterium_carotovorum_A077S18O15	Pectobacterium
LHL03_RS04100	LHRRVNYP	additional	Pectobacterium_carotovorum_A077S18O15	Pectobacterium
LHL03_RS06070	VVPQPDYP	additional	Pectobacterium_carotovorum_A077S18O15	Pectobacterium
LHL03_RS10715	SRAQPQYP	canonical	Pectobacterium_carotovorum_A077S18O15	Pectobacterium
LHL03_RS21275	LSRYKRYP	other	Pectobacterium_carotovorum_A077S18O15	Pectobacterium
LF931_RS04625	HNPAPSYP	additional	Pectobacterium_carotovorum_A280S2N16	Pectobacterium
LF931_RS12240	SRAQPQYP	canonical	Pectobacterium_carotovorum_A280S2N16	Pectobacterium
LF931_RS14770	LSRYKRYP	other	Pectobacterium_carotovorum_A280S2N16	Pectobacterium
LF931_RS20220	LHRRVNYP	additional	Pectobacterium_carotovorum_A280S2N16	Pectobacterium
LF931_RS21670	VVPQPDYP	additional	Pectobacterium_carotovorum_A280S2N16	Pectobacterium
LF935_RS00215	HNPAPSYP	additional	Pectobacterium_carotovorum_A284S2N16	Pectobacterium
LF935_RS01560	LHRRVNYP	additional	Pectobacterium_carotovorum_A284S2N16	Pectobacterium
LF935_RS05720	LSRYKRYP	other	Pectobacterium_carotovorum_A284S2N16	Pectobacterium
LF935_RS09540	SRAQPQYP	canonical	Pectobacterium_carotovorum_A284S2N16	Pectobacterium
LF935_RS22750	VVPQPDYP	additional	Pectobacterium_carotovorum_A284S2N16	Pectobacterium
I1A41_RS02600	HNPAPSYP	additional	Pectobacterium_carotovorum_A62S5O15	Pectobacterium
I1A41_RS05305	LSRYKRYP	other	Pectobacterium_carotovorum_A62S5O15	Pectobacterium
I1A41_RS10780	SRAQPQYP	canonical	Pectobacterium_carotovorum_A62S5O15	Pectobacterium
I1A41_RS14600	LHRRVNYP	additional	Pectobacterium_carotovorum_A62S5O15	Pectobacterium
I1A41_RS21910	VVPQPDYP	additional	Pectobacterium_carotovorum_A62S5O15	Pectobacterium
I1A39_RS01970	HNPAPSYP	additional	Pectobacterium_carotovorum_A694S13N17-1	Pectobacterium
I1A39_RS06550	LSRYKRYP	other	Pectobacterium_carotovorum_A694S13N17-1	Pectobacterium
I1A39_RS13435	SRAQPQYP	canonical	Pectobacterium_carotovorum_A694S13N17-1	Pectobacterium
I1A39_RS16225	LHRRVNYP	additional	Pectobacterium_carotovorum_A694S13N17-1	Pectobacterium
I1A39_RS21165	VVPQPDYP	additional	Pectobacterium_carotovorum_A694S13N17-1	Pectobacterium
LF928_RS01975	HNPAPSYP	additional	Pectobacterium_carotovorum_A694S13N17-2	Pectobacterium
LF928_RS06555	LSRYKRYP	other	Pectobacterium_carotovorum_A694S13N17-2	Pectobacterium
LF928_RS13445	SRAQPQYP	canonical	Pectobacterium_carotovorum_A694S13N17-2	Pectobacterium
LF928_RS16245	LHRRVNYP	additional	Pectobacterium_carotovorum_A694S13N17-2	Pectobacterium
LF928_RS21210	VVPQPDYP	additional	Pectobacterium_carotovorum_A694S13N17-2	Pectobacterium
DMB41_RS07750	SRAQPQYP	canonical	Pectobacterium_carotovorum_ATCC	Pectobacterium
DMB41_RS10185	LSRYKRYP	other	Pectobacterium_carotovorum_ATCC	Pectobacterium
DMB41_RS15340	LHRRVNYP	additional	Pectobacterium_carotovorum_ATCC	Pectobacterium
DMB41_RS16655	HNPAPSYP	additional	Pectobacterium_carotovorum_ATCC	Pectobacterium
RC99_RS01440	LHRRVNYP	additional	Pectobacterium_carotovorum_B2	Pectobacterium
RC99_RS03230	VVPQPDYP	additional	Pectobacterium_carotovorum_B2	Pectobacterium
RC99_RS07635	SRAQPQYP	canonical	Pectobacterium_carotovorum_B2	Pectobacterium
RC99_RS15145	HNPAPSYP	additional	Pectobacterium_carotovorum_B2	Pectobacterium
RC99_RS16480	LSRYKRYP	other	Pectobacterium_carotovorum_B2	Pectobacterium
RD01_RS02710	SRAQPQYP	canonical	Pectobacterium_carotovorum_B5	Pectobacterium
RD01_RS11280	LHRRVNYP	additional	Pectobacterium_carotovorum_B5	Pectobacterium
RD01_RS13155	VVPQPDYP	additional	Pectobacterium_carotovorum_B5	Pectobacterium
RD01_RS18370	HNPAPSYP	additional	Pectobacterium_carotovorum_B5	Pectobacterium
RD01_RS19760	LSRYKRYP	other	Pectobacterium_carotovorum_B5	Pectobacterium
B7L51_RS02235	IVPQPDYP	additional	Pectobacterium_carotovorum_BF20	Pectobacterium
B7L51_RS10460	LSRYKRYP	other	Pectobacterium_carotovorum_BF20	Pectobacterium
B7L51_RS11330	SRAQPQYP	canonical	Pectobacterium_carotovorum_BF20	Pectobacterium
B7L51_RS14040	HNPAPSYP	additional	Pectobacterium_carotovorum_BF20	Pectobacterium
B7L52_RS04350	HNPAPSYP	additional	Pectobacterium_carotovorum_BF45	Pectobacterium
B7L52_RS12655	LSRYKRYP	other	Pectobacterium_carotovorum_BF45	Pectobacterium
B7L52_RS18690	SRAQPQYP	canonical	Pectobacterium_carotovorum_BF45	Pectobacterium
H4Q82_RS00350	SRAQPQYP	canonical	Pectobacterium_carotovorum_BL4	Pectobacterium
H4Q82_RS06490	LHRRVNYP	additional	Pectobacterium_carotovorum_BL4	Pectobacterium
H4Q82_RS13645	HNPAPSYP	additional	Pectobacterium_carotovorum_BL4	Pectobacterium
H4Q82_RS16695	LSRYKRYP	other	Pectobacterium_carotovorum_BL4	Pectobacterium
H4Q82_RS21905	VVPQPDYP	additional	Pectobacterium_carotovorum_BL4	Pectobacterium
EH203_00725	HNPAPSYP	additional	Pectobacterium_carotovorum_BP201601	Pectobacterium
EH203_11225	SRAQPQYP	canonical	Pectobacterium_carotovorum_BP201601	Pectobacterium
EH203_15770	VVPQPDYP	additional	Pectobacterium_carotovorum_BP201601	Pectobacterium
EH203_17610	LHRRVNYP	additional	Pectobacterium_carotovorum_BP201601	Pectobacterium
EH203_21470	LSRYKRYP	other	Pectobacterium_carotovorum_BP201601	Pectobacterium
EH203_RS00710	HNPAPSYP	additional	Pectobacterium_carotovorum_BP2016011	Pectobacterium
EH203_RS11055	SRAQPQYP	canonical	Pectobacterium_carotovorum_BP2016011	Pectobacterium
EH203_RS15570	VVPQPDYP	additional	Pectobacterium_carotovorum_BP2016011	Pectobacterium
EH203_RS17385	LHRRVNYP	additional	Pectobacterium_carotovorum_BP2016011	Pectobacterium
EH203_RS21210	LSRYKRYP	other	Pectobacterium_carotovorum_BP2016011	Pectobacterium
VMS39_RS02595	SRAQPQYP	canonical	Pectobacterium_carotovorum_BP9067	Pectobacterium
VMS39_RS07790	VVPQPDYP	additional	Pectobacterium_carotovorum_BP9067	Pectobacterium
VMS39_RS09675	LHRRVNYP	additional	Pectobacterium_carotovorum_BP9067	Pectobacterium
VMS39_RS17115	HNPAPSYP	additional	Pectobacterium_carotovorum_BP9067	Pectobacterium
VMS39_RS20420	LSRYKRYP	other	Pectobacterium_carotovorum_BP9067	Pectobacterium
VMS48_RS02655	SRAQPQYP	canonical	Pectobacterium_carotovorum_BP9128	Pectobacterium
VMS48_RS07090	VVPQPDYP	additional	Pectobacterium_carotovorum_BP9128	Pectobacterium
VMS48_RS09240	LHRRVNYP	additional	Pectobacterium_carotovorum_BP9128	Pectobacterium
VMS48_RS17350	HNPAPSYP	additional	Pectobacterium_carotovorum_BP9128	Pectobacterium
VMS48_RS18410	LSRYKRYP	other	Pectobacterium_carotovorum_BP9128	Pectobacterium
VMS44_RS02725	LHRRVNYP	additional	Pectobacterium_carotovorum_BP9164	Pectobacterium
VMS44_RS04610	VVPQPDYP	additional	Pectobacterium_carotovorum_BP9164	Pectobacterium
VMS44_RS09005	SRAQPQYP	canonical	Pectobacterium_carotovorum_BP9164	Pectobacterium
VMS44_RS17920	HNPAPSYP	additional	Pectobacterium_carotovorum_BP9164	Pectobacterium
VMS44_RS20240	LSRYKRYP	other	Pectobacterium_carotovorum_BP9164	Pectobacterium
VMS24_RS00665	VVPQPDYP	additional	Pectobacterium_carotovorum_BP9174	Pectobacterium
VMS24_RS05095	SRAQPQYP	canonical	Pectobacterium_carotovorum_BP9174	Pectobacterium
VMS24_RS10080	LHRRVNYP	additional	Pectobacterium_carotovorum_BP9174	Pectobacterium
VMS24_RS18380	HNPAPSYP	additional	Pectobacterium_carotovorum_BP9174	Pectobacterium
VMS24_RS19440	LSRYKRYP	other	Pectobacterium_carotovorum_BP9174	Pectobacterium
VMS52_RS01810	VVPQPDYP	additional	Pectobacterium_carotovorum_BP9195	Pectobacterium
VMS52_RS03695	LHRRVNYP	additional	Pectobacterium_carotovorum_BP9195	Pectobacterium
VMS52_RS07265	SRAQPQYP	canonical	Pectobacterium_carotovorum_BP9195	Pectobacterium
VMS52_RS17370	HNPAPSYP	additional	Pectobacterium_carotovorum_BP9195	Pectobacterium
VMS52_RS18945	LSRYKRYP	other	Pectobacterium_carotovorum_BP9195	Pectobacterium
VMS47_RS02715	LHRRVNYP	additional	Pectobacterium_carotovorum_BP9250	Pectobacterium
VMS47_RS04600	VVPQPDYP	additional	Pectobacterium_carotovorum_BP9250	Pectobacterium
VMS47_RS08995	SRAQPQYP	canonical	Pectobacterium_carotovorum_BP9250	Pectobacterium
VMS47_RS17115	HNPAPSYP	additional	Pectobacterium_carotovorum_BP9250	Pectobacterium
VMS47_RS19680	LSRYKRYP	other	Pectobacterium_carotovorum_BP9250	Pectobacterium
VMS46_RS01390	LHRRVNYP	additional	Pectobacterium_carotovorum_BP9294	Pectobacterium
VMS46_RS03205	VVPQPDYP	additional	Pectobacterium_carotovorum_BP9294	Pectobacterium
VMS46_RS10240	SRAQPQYP	canonical	Pectobacterium_carotovorum_BP9294	Pectobacterium
VMS46_RS15995	HNPAPSYP	additional	Pectobacterium_carotovorum_BP9294	Pectobacterium
VMS46_RS18745	LSRYKRYP	other	Pectobacterium_carotovorum_BP9294	Pectobacterium
VMS36_RS02725	LHRRVNYP	additional	Pectobacterium_carotovorum_BP9308	Pectobacterium
VMS36_RS04610	VVPQPDYP	additional	Pectobacterium_carotovorum_BP9308	Pectobacterium
VMS36_RS09005	SRAQPQYP	canonical	Pectobacterium_carotovorum_BP9308	Pectobacterium
VMS36_RS17145	HNPAPSYP	additional	Pectobacterium_carotovorum_BP9308	Pectobacterium
VMS36_RS20260	LSRYKRYP	other	Pectobacterium_carotovorum_BP9308	Pectobacterium
VMR93_RS03390	SRAQPQYP	canonical	Pectobacterium_carotovorum_BP9310	Pectobacterium
VMR93_RS06055	LHRRVNYP	additional	Pectobacterium_carotovorum_BP9310	Pectobacterium
VMR93_RS07940	VVPQPDYP	additional	Pectobacterium_carotovorum_BP9310	Pectobacterium
VMR93_RS17130	HNPAPSYP	additional	Pectobacterium_carotovorum_BP9310	Pectobacterium
VMR93_RS20425	LSRYKRYP	other	Pectobacterium_carotovorum_BP9310	Pectobacterium
H0252_RS01140	SRAQPQYP	canonical	Pectobacterium_carotovorum_CFBP1402	Pectobacterium
H0252_RS08855	LSRYKRYP	other	Pectobacterium_carotovorum_CFBP1402	Pectobacterium
H0252_RS16300	HNPAPSYP	additional	Pectobacterium_carotovorum_CFBP1402	Pectobacterium
H0252_RS19010	LHRRVNYP	additional	Pectobacterium_carotovorum_CFBP1402	Pectobacterium
H0252_RS21250	VVPQPDYP	additional	Pectobacterium_carotovorum_CFBP1402	Pectobacterium
H0251_RS03305	LSRYKRYP	other	Pectobacterium_carotovorum_CFBP6074	Pectobacterium
H0251_RS03595	LHRRVNYP	additional	Pectobacterium_carotovorum_CFBP6074	Pectobacterium
H0251_RS05455	SRAQPQYP	canonical	Pectobacterium_carotovorum_CFBP6074	Pectobacterium
H0251_RS15360	HNPAPSYP	additional	Pectobacterium_carotovorum_CFBP6074	Pectobacterium
H0251_RS21515	VVPQPDYP	additional	Pectobacterium_carotovorum_CFBP6074	Pectobacterium
H0258_RS03275	LSRYKRYP	other	Pectobacterium_carotovorum_CFBP7347	Pectobacterium
H0258_RS12355	SRAQPQYP	canonical	Pectobacterium_carotovorum_CFBP7347	Pectobacterium
H0258_RS18510	HNPAPSYP	additional	Pectobacterium_carotovorum_CFBP7347	Pectobacterium
H0258_RS21325	VVPQPDYP	additional	Pectobacterium_carotovorum_CFBP7347	Pectobacterium
H0250_RS07640	HNPAPSYP	additional	Pectobacterium_carotovorum_CFBP8734	Pectobacterium
H0250_RS09135	LHRRVNYP	additional	Pectobacterium_carotovorum_CFBP8734	Pectobacterium
H0250_RS14200	SRAQPQYP	canonical	Pectobacterium_carotovorum_CFBP8734	Pectobacterium
H0250_RS17735	LSRYKRYP	other	Pectobacterium_carotovorum_CFBP8734	Pectobacterium
H0250_RS21450	VVPQPDYP	additional	Pectobacterium_carotovorum_CFBP8734	Pectobacterium
BUB06_RS01540	SRAQPQYP	canonical	Pectobacterium_carotovorum_DSM30168	Pectobacterium
BUB06_RS09105	VVPQPDYP	additional	Pectobacterium_carotovorum_DSM30168	Pectobacterium
BUB06_RS14635	HNPAPSYP	additional	Pectobacterium_carotovorum_DSM30168	Pectobacterium
BUB06_RS17015	LSRYKRYP	other	Pectobacterium_carotovorum_DSM30168	Pectobacterium
EXT66_RS02840	LHRRVNYP	additional	Pectobacterium_carotovorum_Ec006	Pectobacterium
EXT66_RS05010	VVPQPDYP	additional	Pectobacterium_carotovorum_Ec006	Pectobacterium
EXT66_RS16995	HNPAPSYP	additional	Pectobacterium_carotovorum_Ec006	Pectobacterium
EXT66_RS18570	LSRYKRYP	other	Pectobacterium_carotovorum_Ec006	Pectobacterium
EXT66_RS19695	SRAQPQYP	canonical	Pectobacterium_carotovorum_Ec006	Pectobacterium
EXT62_RS00070	LHRRVNYP	additional	Pectobacterium_carotovorum_Ec007	Pectobacterium
EXT62_RS02445	VVPQPDYP	additional	Pectobacterium_carotovorum_Ec007	Pectobacterium
EXT62_RS11950	SRAQPQYP	canonical	Pectobacterium_carotovorum_Ec007	Pectobacterium
EXT62_RS15010	LSRYKRYP	other	Pectobacterium_carotovorum_Ec007	Pectobacterium
EXT62_RS21040	HNPAPSYP	additional	Pectobacterium_carotovorum_Ec007	Pectobacterium
EXT55_RS01955	SRAQPQYP	canonical	Pectobacterium_carotovorum_Ec008	Pectobacterium
EXT55_RS13925	LHRRVNYP	additional	Pectobacterium_carotovorum_Ec008	Pectobacterium
EXT55_RS16880	HNPAPSYP	additional	Pectobacterium_carotovorum_Ec008	Pectobacterium
EXT55_RS21340	LSRYKRYP	other	Pectobacterium_carotovorum_Ec008	Pectobacterium
EXT55_RS22405	VVPQPDYP	additional	Pectobacterium_carotovorum_Ec008	Pectobacterium
EXT60_RS11540	HNPAPSYP	additional	Pectobacterium_carotovorum_Ec093	Pectobacterium
EXT60_RS15585	LSRYKRYP	other	Pectobacterium_carotovorum_Ec093	Pectobacterium
EXT60_RS16960	SRAQPQYP	canonical	Pectobacterium_carotovorum_Ec093	Pectobacterium
EXT60_RS19050	LHRRVNYP	additional	Pectobacterium_carotovorum_Ec093	Pectobacterium
EXT60_RS22410	VVPQPDYP	additional	Pectobacterium_carotovorum_Ec093	Pectobacterium
EXT51_RS15905	SRAQPQYP	canonical	Pectobacterium_carotovorum_Ec155	Pectobacterium
EXT51_RS17560	HNPAPSYP	additional	Pectobacterium_carotovorum_Ec155	Pectobacterium
EXT51_RS17880	LSRYKRYP	other	Pectobacterium_carotovorum_Ec155	Pectobacterium
EXT58_RS05515	LHRRVNYP	additional	Pectobacterium_carotovorum_Ec168	Pectobacterium
EXT58_RS14655	SRAQPQYP	canonical	Pectobacterium_carotovorum_Ec168	Pectobacterium
EXT58_RS16565	LSRYKRYP	other	Pectobacterium_carotovorum_Ec168	Pectobacterium
EXT58_RS18510	HNPAPAYP	additional	Pectobacterium_carotovorum_Ec168	Pectobacterium
EXT58_RS22110	VVPQPDYP	other	Pectobacterium_carotovorum_Ec168	Pectobacterium
EXT59_RS05510	LHRRVNYP	additional	Pectobacterium_carotovorum_Ec177	Pectobacterium
EXT59_RS14670	SRAQPQYP	canonical	Pectobacterium_carotovorum_Ec177	Pectobacterium
EXT59_RS16365	LSRYKRYP	other	Pectobacterium_carotovorum_Ec177	Pectobacterium
[truncated: 2,275 more rows]

## Sheet: Sequences used for alignment fi
Name	Genus	Species	Strain	fusB	tonB	accession numbers
Brenneria nigrifluens DSM30175	Brenneria	Brenneria nigrifluens	DSM30175	0	1	EH206_RS11170,EH206_RS18750
Brenneria goodwinii FRB141	Brenneria	Brenneria goodwinii	FRB141	1	1	AWC36_RS08075,AWC36_RS14580
Citrobacter freundii MSB11H	Citrobacter	Citrobacter freundii	MSB11H	0	1	JMV71_RS11250
Dickeya dianthicola 16JP03	Dickeya	Dickeya dianthicola	16JP03	0	1	JRZ92_RS10630
Dickeya dianthicola 16JP05	Dickeya	Dickeya dianthicola	16JP05	0	1	JRZ84_RS10625
Dickeya dianthicola 16LI01	Dickeya	Dickeya dianthicola	16LI01	0	1	JRZ91_RS10635
Dickeya dianthicola 16LI02	Dickeya	Dickeya dianthicola	16LI02	0	1	JRZ85_RS10625
Dickeya dianthicola 16LI04	Dickeya	Dickeya dianthicola	16LI04	0	1	JRZ89_RS10625
Dickeya dianthicola 16MA15T	Dickeya	Dickeya dianthicola	16MA15T	0	1	JRZ90_RS10635
Dickeya dianthicola 16MB01	Dickeya	Dickeya dianthicola	16MB01	0	1	JRZ87_RS10625
Dickeya dianthicola 16ME21T	Dickeya	Dickeya dianthicola	16ME21T	0	1	JRZ86_RS10625
Dickeya dianthicola 16ME22T	Dickeya	Dickeya dianthicola	16ME22T	0	1	JRZ88_RS10635
Dickeya dianthicola 16SBJ16	Dickeya	Dickeya dianthicola	16SBJ16	0	1	JRZ83_RS10635
Dickeya dianthicola 6719	Dickeya	Dickeya dianthicola	6719	0	1	HGI48_RS10430
Dickeya dianthicola A260S21A16	Dickeya	Dickeya dianthicola	A260S21A16	0	1	LF926_RS10200
Dickeya dianthicola DDI ME30	Dickeya	Dickeya dianthicola	DDI_ME30	0	1	IAF04_10650
Dickeya dianthicola DDIME30	Dickeya	Dickeya dianthicola	DDIME30	0	1	IAF04_RS10650
Dickeya dianthicola GBBC2039	Dickeya	Dickeya dianthicola	GBBC2039	0	1	DDIGBBC2039_RS0110740
Dickeya dianthicola IPO980	Dickeya	Dickeya dianthicola	IPO980	0	1	DDIIPO980_RS10430
Dickeya dianthicola LAR1603LID	Dickeya	Dickeya dianthicola	LAR1603LID	0	1	E4659_RS11110
Dickeya dianthicola ME23	Dickeya	Dickeya dianthicola	ME23	0	1	DZA65_RS10905
Dickeya dianthicola NCPPB3534	Dickeya	Dickeya dianthicola	NCPPB3534	0	1	DDI3534_RS10700
Dickeya dianthicola NCPPB453	Dickeya	Dickeya dianthicola	NCPPB453	0	1	DDI453_RS0110125
Dickeya dianthicola PA24	Dickeya	Dickeya dianthicola	PA24	0	1	JRZ93_RS10630
Dickeya dianthicola RNS049	Dickeya	Dickeya dianthicola	RNS049	0	1	DDI_RS09075
Dickeya lacustris LMG30899	Dickeya	Dickeya lacustris	LMG30899	0	1	O1Q98_RS02040
Dickeya poaceiphila NCPPB569-1	Dickeya	Dickeya poaceiphila	NCPPB569-1	0	1	DXY569_RS09000
Dickeya poaceiphila NCPPB569-2	Dickeya	Dickeya poaceiphila	NCPPB569-2	0	1	Dpoa569_RS09830
Dickeya zeae CE1	Dickeya	Dickeya zeae	CE1	0	1	DWG24_RS10825
Dickeya zeae EC2	Dickeya	Dickeya zeae	EC2	0	1	DWV07_RS10320
Dickeya zeae JZL7	Dickeya	Dickeya zeae	JZL7	0	1	H7F34_RS10455
Dickeya zeae NCPPB3532	Dickeya	Dickeya zeae	NCPPB3532	0	1	DZE3532_RS09380
Dickeya zeae PL65	Dickeya	Dickeya zeae	PL65	0	1	FGI21_RS03820
Dickeya aquatica 1742	Dickeya	Dickeya aquatica	1742	1	1	DAQ1742_RS03890,DAQ1742_RS10190
Dickeya chrysanthemi A604S21A17	Dickeya	Dickeya chrysanthemi	A604S21A17	1	1	LF924_RS10960,LF924_RS16655
Dickeya chrysanthemi BRR1	Dickeya	Dickeya chrysanthemi	BRR1	1	1	QUF31_RS05115,QUF31_RS19550
Dickeya chrysanthemi Ech1591	Dickeya	Dickeya chrysanthemi	Ech1591	1	1	DD1591_RS10880,DD1591_RS16370
Dickeya chrysanthemi NCPPB3533	Dickeya	Dickeya chrysanthemi	NCPPB3533	1	1	DCH3533_RS10925,DCH3533_RS16295
Dickeya chrysanthemi NCPPB402	Dickeya	Dickeya chrysanthemi	NCPPB402	1	1	DCH402_RS09845,DCH402_RS16375
Dickeya chrysanthemi NCPPB516	Dickeya	Dickeya chrysanthemi	NCPPB516	1	1	DCH516_RS11040,DCH516_RS16785
Dickeya dadantii 3937	Dickeya	Dickeya dadantii	3937	1	1	DDA3937_RS04375,DDA3937_RS10425
Dickeya dadantii DSM18020	Dickeya	Dickeya dadantii	DSM18020	1	1	CO076_RS04455,CO076_RS11100
Dickeya dadantii FZ06	Dickeya	Dickeya dadantii	FZ06	1	1	MUB29_RS04325,MUB29_RS11130
Dickeya dadantii M23	Dickeya	Dickeya dadantii	M23	1	1	KTF62_RS04420,KTF62_RS10685
Dickeya dadantii NCPPB3537	Dickeya	Dickeya dadantii	NCPPB3537	1	1	DDA3537_RS04350,DDA3537_RS10350
Dickeya dadantii NCPPB898	Dickeya	Dickeya dadantii	NCPPB898	1	1	DDA898_RS04550,DDA898_RS10660
Dickeya dadantii S31	Dickeya	Dickeya dadantii	S31	1	1	KNV89_RS14290,KNV89_RS21085
Dickeya dadantii XJ12	Dickeya	Dickeya dadantii	XJ12	1	1	OL445_RS14175,OL445_RS20585
Dickeya dieffenbachiae NCPPB2976	Dickeya	Dickeya dieffenbachiae	NCPPB2976	1	1	DDA2976_RS04180,DDA2976_RS09935
Dickeya fangzhongdai 643b	Dickeya	Dickeya fangzhongdai	643b	1	1	MJO48_RS04675,MJO48_RS11255
Dickeya fangzhongdai AP6	Dickeya	Dickeya fangzhongdai	AP6	1	1	FXN80_RS04465,FXN80_RS11215
Dickeya fangzhongdai B16	Dickeya	Dickeya fangzhongdai	B16	1	1	QR68_RS03995,QR68_RS10450
Dickeya fangzhongdai DSM101947	Dickeya	Dickeya fangzhongdai	DSM101947	1	1	CVE23_RS04475,CVE23_RS10970
Dickeya fangzhongdai ECM1	Dickeya	Dickeya fangzhongdai	ECM1	1	1	OGM23_RS01790,OGM23_RS08595
Dickeya fangzhongdai J212	Dickeya	Dickeya fangzhongdai	J212	1	1	OHJ28_RS04365,OHJ28_RS11240
Dickeya fangzhongdai LCCT21	Dickeya	Dickeya fangzhongdai	LCCT21	1	1	OGM22_RS01860,OGM22_RS08275
Dickeya fangzhongdai LN1	Dickeya	Dickeya fangzhongdai	LN1	1	1	DYD82_RS04475,DYD82_RS10855
Dickeya fangzhongdai ND14b	Dickeya	Dickeya fangzhongdai	ND14b	1	1	LH89_RS01735,LH89_RS07855
Dickeya fangzhongdai NHT1	Dickeya	Dickeya fangzhongdai	NHT1	1	1	OGM21_RS13720,OGM21_RS20780
Dickeya fangzhongdai Onc5	Dickeya	Dickeya fangzhongdai	Onc5	1	1	K0H75_RS04000,K0H75_RS10465
Dickeya fangzhongdai PA1	Dickeya	Dickeya fangzhongdai	PA1	1	1	B6N31_RS04070,B6N31_RS10620
Dickeya fangzhongdai PL145	Dickeya	Dickeya fangzhongdai	PL145	1	1	PL145_RS02325,PL145_RS09025
Dickeya fangzhongdai QZH3	Dickeya	Dickeya fangzhongdai	QZH3	1	1	DYD83_RS04470,DYD83_RS10855
Dickeya fangzhongdai ZXC1	Dickeya	Dickeya fangzhongdai	ZXC1	1	1	PQ617_RS11190,PQ617_RS18215
Dickeya oryzae A003S1M15	Dickeya	Dickeya oryzae	A003S1M15	1	1	LF929_RS10090,LF929_RS16660
Dickeya oryzae A642S2A17	Dickeya	Dickeya oryzae	A642S2A17	1	1	LF923_RS03845,LF923_RS10395
Dickeya oryzae CSLRW192	Dickeya	Dickeya oryzae	CSLRW192	1	1	DZERW192_RS04065,DZERW192_RS10485
Dickeya parazeae Ech586	Dickeya	Dickeya parazeae	Ech586	1	1	DD586_RS03940,DD586_RS10540
Dickeya solani CFBP5647	Dickeya	Dickeya solani	CFBP5647	1	1	RXA29_RS10275,RXA29_RS17480
Dickeya solani Ds04321	Dickeya	Dickeya solani	Ds04321	1	1	BJD21_RS01735,BJD21_RS08060
Dickeya solani DsR207	Dickeya	Dickeya solani	DsR207	1	1	OQ522_RS13400,OQ522_RS19685
Dickeya solani DsR34	Dickeya	Dickeya solani	DsR34	1	1	OQ520_RS13400,OQ520_RS19685
Dickeya solani GBBC2040	Dickeya	Dickeya solani	GBBC2040	1	1	DSOGBBC2040_RS03945,DSOGBBC2040_RS10295
Dickeya solani IFB0099	Dickeya	Dickeya solani	IFB0099	1	1	DSOL99_RS04240,DSOL99_RS10585
Dickeya solani IFB0167	Dickeya	Dickeya solani	IFB0167	1	1	HAT87_RS04150,HAT87_RS10420
Dickeya solani IFB0223	Dickeya	Dickeya solani	IFB0223	1	1	CTB91_RS04225,CTB91_RS10570
Dickeya solani IFB0231	Dickeya	Dickeya solani	IFB0231	1	1	HAT89_RS04145,HAT89_RS10415
Dickeya solani IFB0417	Dickeya	Dickeya solani	IFB0417	1	1	HAT91_00887,HAT91_02213
Dickeya solani IFB0421	Dickeya	Dickeya solani	IFB0421	1	1	HAT92_RS04150,HAT92_RS10485
Dickeya solani IPO2019	Dickeya	Dickeya solani	IPO2019	1	1	JYR06_RS04155,JYR06_RS10420
Dickeya solani IPO2222	Dickeya	Dickeya solani	IPO2222	1	1	DSOIPO2222_RS03885,DSOIPO2222_RS10055
Dickeya solani MK10	Dickeya	Dickeya solani	MK10	1	1	DSOMK10_RS0103970,DSOMK10_RS0110620
Dickeya solani MK16	Dickeya	Dickeya solani	MK16	1	1	DSOMK16_RS0103970,DSOMK16_RS0110325
Dickeya solani PPO9019	Dickeya	Dickeya solani	PPO9019	1	1	BJJ98_RS01710,BJJ98_RS08040
Dickeya solani RNS0512A	Dickeya	Dickeya solani	RNS0512A	1	1	RS71_RS13170,RS71_RS19495
Dickeya solani RNS082331A	Dickeya	Dickeya solani	RNS082331A	1	1	D083_RS01080,D083_RS16390
Dickeya sp A5391	Dickeya	Dickeya	A5391	1	1	V6P91_RS10210,V6P91_RS17020
Dickeya sp A5611	Dickeya	Dickeya	A5611	1	1	V6C39_RS12345,V6C39_RS19480
Dickeya sp A6136	Dickeya	Dickeya	A6136	1	1	V6P92_RS02015,V6P92_RS17085
Dickeya sp A6137	Dickeya	Dickeya	A6137	1	1	V6C40_RS06010,V6C40_RS12460
Dickeya sp CFBP1272	Dickeya	Dickeya	CFBP1272	1	1	V6C41_RS12020,V6C41_RS18250
Dickeya sp CFBP1278	Dickeya	Dickeya	CFBP1278	1	1	V6P93_RS04900,V6P93_RS11130
Dickeya sp CSLRW240	Dickeya	Dickeya	CSLRW240	1	1	DXXRW240_RS04355,DXXRW240_RS10225
Dickeya sp DW0440	Dickeya	Dickeya	DW0440	1	1	DXXDW0440_RS04170,DXXDW0440_RS09665
Dickeya sp MK7	Dickeya	Dickeya	MK7	1	1	DXXMK7_RS03930,DXXMK7_RS10330
Dickeya sp NCPPB3274	Dickeya	Dickeya	NCPPB3274	1	1	DXX3274_RS04780,DXX3274_RS10875
Dickeya sp Secpp1600	Dickeya	Dickeya	Secpp1600	1	1	CPA59_RS04065,CPA59_RS10980
Dickeya zeae A5272	Dickeya	Dickeya zeae	A5272	1	1	FGI00_RS11140,FGI00_RS17000
Dickeya zeae A586S18A17	Dickeya	Dickeya zeae	A586S18A17	1	1	LHK94_RS05570,LHK94_RS20185
Dickeya zeae A661S21A17	Dickeya	Dickeya zeae	A661S21A17	1	1	LF925_RS04110,LF925_RS10095
Dickeya zeae MK19	Dickeya	Dickeya zeae	MK19	1	1	DZEMK19_RS04035,DZEMK19_RS10825
Dickeya zeae MS1	Dickeya	Dickeya zeae	MS1	1	1	J417_RS04100,J417_RS10340
Dickeya zeae MS2	Dickeya	Dickeya zeae	MS2	1	1	C1O30_RS04130,C1O30_RS10445
Dickeya zeae MS2014	Dickeya	Dickeya zeae	MS2014	1	1	HJ580_RS04085,HJ580_RS10330
Dickeya zeae MS2018	Dickeya	Dickeya zeae	MS2018	1	1	HJ586_RS06365,HJ586_RS12605
Dickeya zeae MS3	Dickeya	Dickeya zeae	MS3	1	1	AABB93_RS04110,AABB93_RS10290
Dickeya zeae NCPPB2538	Dickeya	Dickeya zeae	NCPPB2538	1	1	DZE2538_RS03710,DZE2538_RS09715
Dickeya zeae NCPPB3531	Dickeya	Dickeya zeae	NCPPB3531	1	1	DZE3531_RS03575,DZE3531_RS09780
Erwinia amylovora EaSmR	Erwinia	Erwinia amylovora	EaSmR	0	1	ACFXQC_RS09470
Erwinia billingiae Eb661	Erwinia	Erwinia billingiae	Eb661	0	1	EbC_23890
Erwinia persicina Cp2	Erwinia	Erwinia persicina	Cp2	0	1	K6L24_RS10220
Erwinia pyri DE2	Erwinia	Erwinia pyri	DE2	0	1	Q3V30_RS11150
Erwinia pyrifoliae EpK115	Erwinia	Erwinia pyrifoliae	EpK115	0	1	CPI84_RS10315
Erwinia sorbitola J780	Erwinia	Erwinia sorbitola	J780	0	1	GN242_RS10855
Erwinia tracheiphila BHKY	Erwinia	Erwinia tracheiphila	BHKY	0	1	LU633_RS12240
Erwinia rhapontici BY21311	Erwinia	Erwinia rhapontici	BY21311	1	1	LJN55_RS12790,LJN55_RS17980
Escherichia coli MG1655	Escherichia	Escherichia coli	MG1655	0	1	gene-b1252
Lonsdalea britannica 477	Lonsdalea	Lonsdalea britannica	477	0	1	CKQ53_RS14260
Lonsdalea populi N51	Lonsdalea	Lonsdalea populi	N51	0	1	I6N93_RS08115
Pectobacterium actinidiae PD7900	Pectobacterium	Pectobacterium actinidiae	PD7900	0	1	ABRQ05_RS05530
Pectobacterium aquaticum A101S19F16	Pectobacterium	Pectobacterium aquaticum	A101S19F16	0	1	DMB79_RS09965
Pectobacterium aquaticum A76S21O15	Pectobacterium	Pectobacterium aquaticum	A76S21O15	0	1	I1A36_RS06600
Pectobacterium araliae MAFF302107	Pectobacterium	Pectobacterium araliae	MAFF302107	0	1	OCU59_RS18420
Pectobacterium araliae MAFF302110	Pectobacterium	Pectobacterium araliae	MAFF302110	0	1	AACH44_RS10145
Pectobacterium aroidearum AK042	Pectobacterium	Pectobacterium aroidearum	AK042	0	1	L0Y25_RS11360
Pectobacterium aroidearum AK049	Pectobacterium	Pectobacterium aroidearum	AK049	0	1	L0Y26_RS11360
Pectobacterium aroidearum CFBP8737	Pectobacterium	Pectobacterium aroidearum	CFBP8737	0	1	H0259_RS00845
Pectobacterium aroidearum LMG2417	Pectobacterium	Pectobacterium aroidearum	LMG2417	0	1	ABRP76_RS21295
Pectobacterium aroidearum MY7	Pectobacterium	Pectobacterium aroidearum	MY7	0	1	H2Y57_RS08650
Pectobacterium aroidearum NCPPB	Pectobacterium	Pectobacterium aroidearum	NCPPB	0	1	AB8809_12555
Pectobacterium aroidearum NCPPB929	Pectobacterium	Pectobacterium aroidearum	NCPPB929	0	1	AB8809_RS12565
Pectobacterium aroidearum NJAU150	Pectobacterium	Pectobacterium aroidearum	NJAU150	0	1	SOV99_RS19180
Pectobacterium aroidearum PD7236	Pectobacterium	Pectobacterium aroidearum	PD7236	0	1	ABRP92_RS13990
Pectobacterium aroidearum PD8605	Pectobacterium	Pectobacterium aroidearum	PD8605	0	1	ABRP99_RS14750
Pectobacterium aroidearum PD8609	Pectobacterium	Pectobacterium aroidearum	PD8609	0	1	ABRP68_RS03275
Pectobacterium aroidearum SM2	Pectobacterium	Pectobacterium aroidearum	SM2	0	1	AAGW04_RS04885
Pectobacterium atrosepticum Ec110	Pectobacterium	Pectobacterium atrosepticum	Ec110	0	1	EXT64_RS03185
Pectobacterium betavasculorum CFBP1520	Pectobacterium	Pectobacterium betavasculorum	CFBP1520	0	1	N6P31_RS02210
Pectobacterium betavasculorum NCPPB2793	Pectobacterium	Pectobacterium betavasculorum	NCPPB2793	0	1	JV35_RS03615
Pectobacterium betavasculorum NCPPB2795	Pectobacterium	Pectobacterium betavasculorum	NCPPB2795	0	1	KP22_RS04765
Pectobacterium brasiliense 195036	Pectobacterium	Pectobacterium brasiliense	195036	0	1	WCT87_RS02400
Pectobacterium brasiliense 21PCAAGRO2	Pectobacterium	Pectobacterium brasiliense	21PCAAGRO2	0	1	OWC53_RS11890
Pectobacterium brasiliense BC1	Pectobacterium	Pectobacterium brasiliense	BC1	0	1	NC16_RS10500
Pectobacterium brasiliense BD163	Pectobacterium	Pectobacterium brasiliense	BD163	0	1	L2164_RS05260
Pectobacterium brasiliense BD255	Pectobacterium	Pectobacterium brasiliense	BD255	0	1	ALB75_RS02320
Pectobacterium brasiliense CFBP8736	Pectobacterium	Pectobacterium brasiliense	CFBP8736	0	1	H0248_RS00660
Pectobacterium brasiliense F152	Pectobacterium	Pectobacterium brasiliense	F152	0	1	F152LOC_RS10100
Pectobacterium brasiliense IPO0590	Pectobacterium	Pectobacterium brasiliense	IPO0590	0	1	H5A43_RS22030
Pectobacterium brasiliense LMG21372	Pectobacterium	Pectobacterium brasiliense	LMG21372	0	1	KU74_RS11295
Pectobacterium brasiliense NAK252	Pectobacterium	Pectobacterium brasiliense	NAK252	0	1	H4F50_RS13190
Pectobacterium brasiliense NAK432	Pectobacterium	Pectobacterium brasiliense	NAK432	0	1	H5A18_RS04230
Pectobacterium brasiliense NAK434	Pectobacterium	Pectobacterium brasiliense	NAK434	0	1	H4F38_RS10765
Pectobacterium brasiliense NAK435	Pectobacterium	Pectobacterium brasiliense	NAK435	0	1	H5A19_RS05615
Pectobacterium brasiliense NAK470	Pectobacterium	Pectobacterium brasiliense	NAK470	0	1	H5A22_RS03055
Pectobacterium brasiliense NAK679	Pectobacterium	Pectobacterium brasiliense	NAK679	0	1	AB6D37_RS04265
Pectobacterium brasiliense PCC1	Pectobacterium	Pectobacterium brasiliense	PCC1	0	1	QTI90_RS18700
Pectobacterium brasiliense S2	Pectobacterium	Pectobacterium brasiliense	S2	0	1	RC83_RS02275
Pectobacterium brasiliense Y52	Pectobacterium	Pectobacterium brasiliense	Y52	0	1	RC77_RS16450
Pectobacterium brasiliense ZRIMU1702DQ	Pectobacterium	Pectobacterium brasiliense	ZRIMU1702DQ	0	1	RND74_RS10080
Pectobacterium carotovorum 22LCQN012	Pectobacterium	Pectobacterium carotovorum	22LCQN012	0	1	ACIPWH_RS17480
Pectobacterium carotovorum BF20	Pectobacterium	Pectobacterium carotovorum	BF20	0	1	B7L51_RS11330
Pectobacterium carotovorum BF45	Pectobacterium	Pectobacterium carotovorum	BF45	0	1	B7L52_RS18690
Pectobacterium carotovorum CFBP7347	Pectobacterium	Pectobacterium carotovorum	CFBP7347	0	1	H0258_RS12355
Pectobacterium carotovorum DSM30168	Pectobacterium	Pectobacterium carotovorum	DSM30168	0	1	BUB06_RS01540
Pectobacterium carotovorum Ec155	Pectobacterium	Pectobacterium carotovorum	Ec155	0	1	EXT51_RS15905
Pectobacterium carotovorum ICMP5702	Pectobacterium	Pectobacterium carotovorum	ICMP5702	0	1	G032_RS12155
Pectobacterium carotovorum MAFF106664	Pectobacterium	Pectobacterium carotovorum	MAFF106664	0	1	PEC106664_10100
Pectobacterium carotovorum MAFF301879	Pectobacterium	Pectobacterium carotovorum	MAFF301879	0	1	PEC301879_03860
Pectobacterium carotovorum MAFF730217	Pectobacterium	Pectobacterium carotovorum	MAFF730217	0	1	PEC730217_23330
Pectobacterium carotovorum NBRC3380-1	Pectobacterium	Pectobacterium carotovorum	NBRC3380-1	0	1	SOASR014_24530
Pectobacterium carotovorum NBRC3380-2	Pectobacterium	Pectobacterium carotovorum	NBRC3380-2	0	1	Pcaca01_26760
Pectobacterium carotovorum NCPPB312	Pectobacterium	Pectobacterium carotovorum	NCPPB312	0	1	JV33_RS11865
Pectobacterium carotovorum PD8604	Pectobacterium	Pectobacterium carotovorum	PD8604	0	1	ABRP72_RS06405
Pectobacterium colocasium PL155	Pectobacterium	Pectobacterium colocasium	PL155	0	1	PJ912_25360
Pectobacterium fontis M022	Pectobacterium	Pectobacterium fontis	M022	0	1	OI69_RS01140
Pectobacterium jejuense 13115	Pectobacterium	Pectobacterium jejuense	13115	0	1	NXT09_RS03230
Pectobacterium odoriferum A367S5N16-1	Pectobacterium	Pectobacterium odoriferum	A367S5N16-1	0	1	LF943_RS09825
Pectobacterium odoriferum A367S5N16-2	Pectobacterium	Pectobacterium odoriferum	A367S5N16-2	0	1	I1A43_RS09805
Pectobacterium odoriferum CFBP8735	Pectobacterium	Pectobacterium odoriferum	CFBP8735	0	1	H0254_RS13900
Pectobacterium odoriferum PD6958	Pectobacterium	Pectobacterium odoriferum	PD6958	0	1	ABRP77_RS16985
Pectobacterium odoriferum Q3	Pectobacterium	Pectobacterium odoriferum	Q3	0	1	BV925_RS02575
Pectobacterium parmentieri 15A54	Pectobacterium	Pectobacterium parmentieri	15A54	0	1	WCU67_RS21845
Pectobacterium parmentieri 18B43	Pectobacterium	Pectobacterium parmentieri	18B43	0	1	WCU69_RS01440
Pectobacterium parmentieri 195019	Pectobacterium	Pectobacterium parmentieri	195019	0	1	WCU71_RS04435
Pectobacterium parmentieri BP9038	Pectobacterium	Pectobacterium parmentieri	BP9038	0	1	VMS67_RS09130
Pectobacterium parmentieri BP9083	Pectobacterium	Pectobacterium parmentieri	BP9083	0	1	VMS58_RS16890
Pectobacterium parmentieri BP9089	Pectobacterium	Pectobacterium parmentieri	BP9089	0	1	VMS51_RS06090
Pectobacterium parmentieri BP9234	Pectobacterium	Pectobacterium parmentieri	BP9234	0	1	VMS13_RS06085
Pectobacterium parmentieri BP9302	Pectobacterium	Pectobacterium parmentieri	BP9302	0	1	VMS68_RS06070
Pectobacterium parmentieri BP9384	Pectobacterium	Pectobacterium parmentieri	BP9384	0	1	VMS26_RS06090
Pectobacterium parmentieri CFIA1002	Pectobacterium	Pectobacterium parmentieri	CFIA1002	0	1	AZ50_RS0107115
Pectobacterium parmentieri Ec009	Pectobacterium	Pectobacterium parmentieri	Ec009	0	1	EXT68_RS05675
Pectobacterium parmentieri Ec010	Pectobacterium	Pectobacterium parmentieri	Ec010	0	1	EXT61_RS04475
Pectobacterium parmentieri HC	Pectobacterium	Pectobacterium parmentieri	HC	0	1	GMW39_RS07115
Pectobacterium parmentieri IFB5408	Pectobacterium	Pectobacterium parmentieri	IFB5408	0	1	C5E17_RS11520
Pectobacterium parmentieri IFB5427	Pectobacterium	Pectobacterium parmentieri	IFB5427	0	1	C5E18_RS12055
Pectobacterium parmentieri IFB5432	Pectobacterium	Pectobacterium parmentieri	IFB5432	0	1	C5E19_RS10955
Pectobacterium parmentieri IFB5441	Pectobacterium	Pectobacterium parmentieri	IFB5441	0	1	C5E20_RS11920
Pectobacterium parmentieri IFB5485	Pectobacterium	Pectobacterium parmentieri	IFB5485	0	1	C5E21_RS10630
Pectobacterium parmentieri IFB5486	Pectobacterium	Pectobacterium parmentieri	IFB5486	0	1	C5E22_RS11020
Pectobacterium parmentieri IFB5597	Pectobacterium	Pectobacterium parmentieri	IFB5597	0	1	C5E04_RS12405
Pectobacterium parmentieri IFB5604	Pectobacterium	Pectobacterium parmentieri	IFB5604	0	1	C5E23_RS10625
Pectobacterium parmentieri IFB5605	Pectobacterium	Pectobacterium parmentieri	IFB5605	0	1	C5E24_RS11770
Pectobacterium parmentieri IFB5619	Pectobacterium	Pectobacterium parmentieri	IFB5619	0	1	C5E25_RS10655
Pectobacterium parmentieri IFB5623	Pectobacterium	Pectobacterium parmentieri	IFB5623	0	1	C5E26_RS11520
Pectobacterium parmentieri IFB5626	Pectobacterium	Pectobacterium parmentieri	IFB5626	0	1	C5E00_RS05820
Pectobacterium parmentieri IPO1955	Pectobacterium	Pectobacterium parmentieri	IPO1955	0	1	H4F66_RS10815
Pectobacterium parmentieri JB88B	Pectobacterium	Pectobacterium parmentieri	JB88B	0	1	WCU98_RS21635
Pectobacterium parmentieri LMG29774	Pectobacterium	Pectobacterium parmentieri	LMG29774	0	1	ABRP90_RS14375
Pectobacterium parmentieri ME175	Pectobacterium	Pectobacterium parmentieri	ME175	0	1	WCU72_RS19585
Pectobacterium parmentieri NC017845	Pectobacterium	Pectobacterium parmentieri	NC017845	0	1	W5S_RS10900
Pectobacterium parmentieri NK14	Pectobacterium	Pectobacterium parmentieri	NK14	0	1	ABXH16_RS04995
Pectobacterium parmentieri NY1532B	Pectobacterium	Pectobacterium parmentieri	NY1532B	0	1	F5988_RS16060
Pectobacterium parmentieri NY1533B	Pectobacterium	Pectobacterium parmentieri	NY1533B	0	1	F6Q00_RS10785
Pectobacterium parmentieri NY1540A	Pectobacterium	Pectobacterium parmentieri	NY1540A	0	1	F6Q01_RS10740
Pectobacterium parmentieri NY1548A	Pectobacterium	Pectobacterium parmentieri	NY1548A	0	1	F6Q02_RS14770
Pectobacterium parmentieri NY1584A	Pectobacterium	Pectobacterium parmentieri	NY1584A	0	1	F6Q03_RS16520
Pectobacterium parmentieri NY1585A	Pectobacterium	Pectobacterium parmentieri	NY1585A	0	1	F6Q04_RS10755
Pectobacterium parmentieri NY1586A	Pectobacterium	Pectobacterium parmentieri	NY1586A	0	1	WCT83_RS14760
Pectobacterium parmentieri NY1587A	Pectobacterium	Pectobacterium parmentieri	NY1587A	0	1	F6Q05_RS15720
Pectobacterium parmentieri NY1588A	Pectobacterium	Pectobacterium parmentieri	NY1588A	0	1	F6Q06_RS10245
Pectobacterium parmentieri NY1712A	Pectobacterium	Pectobacterium parmentieri	NY1712A	0	1	F6Q07_RS07565
Pectobacterium parmentieri NY1722A	Pectobacterium	Pectobacterium parmentieri	NY1722A	0	1	F6Q08_RS10085
Pectobacterium parmentieri NY1887	Pectobacterium	Pectobacterium parmentieri	NY1887	0	1	WCT70_RS04195
Pectobacterium parmentieri NY1889	Pectobacterium	Pectobacterium parmentieri	NY1889	0	1	WCT62_RS02640
Pectobacterium parmentieri PB20	Pectobacterium	Pectobacterium parmentieri	PB20	0	1	PB20LOC_RS08425
Pectobacterium parmentieri PD5801	Pectobacterium	Pectobacterium parmentieri	PD5801	0	1	ABRP51_RS11875
Pectobacterium parmentieri QK5	Pectobacterium	Pectobacterium parmentieri	QK5	0	1	IG623_RS10860
Pectobacterium parmentieri RNS08421A-1	Pectobacterium	Pectobacterium parmentieri	RNS08421A-1	0	1	DH18_RS0109580
Pectobacterium parmentieri RNS08421A-2	Pectobacterium	Pectobacterium parmentieri	RNS08421A-2	0	1	A8F97_RS07160
Pectobacterium parmentieri SCC3193	Pectobacterium	Pectobacterium parmentieri	SCC3193	0	1	W5S_2240
Pectobacterium parmentieri SS90	Pectobacterium	Pectobacterium parmentieri	SS90	0	1	DF211_RS19430
Pectobacterium parmentieri UW0211	Pectobacterium	Pectobacterium parmentieri	UW0211	0	1	WCT58_RS00010
Pectobacterium parmentieri UW02111	Pectobacterium	Pectobacterium parmentieri	UW02111	0	1	WCU64_RS00010
Pectobacterium parmentieri UW02112	Pectobacterium	Pectobacterium parmentieri	UW02112	0	1	WCU34_RS03485
Pectobacterium parmentieri UW02119	Pectobacterium	Pectobacterium parmentieri	UW02119	0	1	WCU75_RS03485
Pectobacterium parmentieri UW0213	Pectobacterium	Pectobacterium parmentieri	UW0213	0	1	WCT66_RS00010
Pectobacterium parmentieri UW0214	Pectobacterium	Pectobacterium parmentieri	UW0214	0	1	WCT57_RS03485
Pectobacterium parmentieri UW0215	Pectobacterium	Pectobacterium parmentieri	UW0215	0	1	WCT68_RS19525
Pectobacterium parmentieri UW0216	Pectobacterium	Pectobacterium parmentieri	UW0216	0	1	WCT56_RS00010
Pectobacterium parmentieri UW0217	Pectobacterium	Pectobacterium parmentieri	UW0217	0	1	WCU33_RS00010
Pectobacterium parmentieri UW0218	Pectobacterium	Pectobacterium parmentieri	UW0218	0	1	WCT64_RS00010
Pectobacterium parmentieri UW0219	Pectobacterium	Pectobacterium parmentieri	UW0219	0	1	WCT55_RS00010
Pectobacterium parmentieri WC19161	Pectobacterium	Pectobacterium parmentieri	WC19161	0	1	JBL47_RS11415
Pectobacterium parmentieri WPP163	Pectobacterium	Pectobacterium parmentieri	WPP163	0	1	PECWA_RS11280
Pectobacterium parvum 22KMSM06	Pectobacterium	Pectobacterium parvum	22KMSM06	0	1	ACIPR6_RS03005
Pectobacterium parvum 22KMSM16	Pectobacterium	Pectobacterium parvum	22KMSM16	0	1	ACIPSQ_RS04975
Pectobacterium parvum 22LCSJ051	Pectobacterium	Pectobacterium parvum	22LCSJ051	0	1	ACIPR7_RS01860
Pectobacterium parvum 22QBSP012	Pectobacterium	Pectobacterium parvum	22QBSP012	0	1	ACIPSN_RS01765
Pectobacterium parvum LMG30828	Pectobacterium	Pectobacterium parvum	LMG30828	0	1	ABRQ02_RS08805
Pectobacterium parvum NCPPB3395	Pectobacterium	Pectobacterium parvum	NCPPB3395	0	1	KP17_RS02250
Pectobacterium parvum NY1749A	Pectobacterium	Pectobacterium parvum	NY1749A	0	1	WCT67_RS07475
Pectobacterium parvum PZ1	Pectobacterium	Pectobacterium parvum	PZ1	0	1	GMX10_RS17730
Pectobacterium parvum s0416	Pectobacterium	Pectobacterium parvum	s0416	0	1	P0421_RS16910
Pectobacterium parvum s0421	Pectobacterium	Pectobacterium parvum	s0421	0	1	DTQ21_RS11890
Pectobacterium parvum Y1	Pectobacterium	Pectobacterium parvum	Y1	0	1	RC88_RS12080
Pectobacterium parvum YT22221	Pectobacterium	Pectobacterium parvum	YT22221	0	1	NV347_RS11590
Pectobacterium polaris DSM105255	Pectobacterium	Pectobacterium polaris	DSM105255	0	1	ABRP73_RS15665
Pectobacterium polaris IPO4059	Pectobacterium	Pectobacterium polaris	IPO4059	0	1	H4F49_RS04395
Pectobacterium polaris NIBIO1006	Pectobacterium	Pectobacterium polaris	NIBIO1006	0	1	BJJ97_RS15625
Pectobacterium polaris WBC1	Pectobacterium	Pectobacterium polaris	WBC1	0	1	GRH91_RS11540
Pectobacterium polaris WBC11	Pectobacterium	Pectobacterium polaris	WBC11	0	1	GRH95_RS06955
Pectobacterium polaris WBC6	Pectobacterium	Pectobacterium polaris	WBC6	0	1	GRH93_RS11455
Pectobacterium polaris WBC9	Pectobacterium	Pectobacterium polaris	WBC9	0	1	GRH94_RS07360
Pectobacterium polaris ZRIMU1022	Pectobacterium	Pectobacterium polaris	ZRIMU1022	0	1	PO858_RS17110
Pectobacterium quasiaquaticum A398S21F17	Pectobacterium	Pectobacterium quasiaquaticum	A398S21F17	0	1	IG605_RS09670
Pectobacterium quasiaquaticum A411S4F17	Pectobacterium	Pectobacterium quasiaquaticum	A411S4F17	0	1	IG606_RS06130
Pectobacterium quasiaquaticum A535S3A17	Pectobacterium	Pectobacterium quasiaquaticum	A535S3A17	0	1	IG611_RS00725
Pectobacterium sp 22ZTDG034	Pectobacterium	Pectobacterium	22ZTDG034	0	1	ACIPUF_RS03470
Pectobacterium sp A5351	Pectobacterium	Pectobacterium	A5351	0	1	O1Q74_RS10130
Pectobacterium sp B1J3	Pectobacterium	Pectobacterium	B1J3	0	1	ACKPVM_RS06240
Pectobacterium sp PL64	Pectobacterium	Pectobacterium	PL64	0	1	HP572_RS08330
Pectobacterium versatile 22LJYL12	Pectobacterium	Pectobacterium versatile	22LJYL12	0	1	ACIPSO_RS05395
Pectobacterium versatile A139S21M15	Pectobacterium	Pectobacterium versatile	A139S21M15	0	1	L0139_RS18840
Pectobacterium versatile A18GEAVM15	Pectobacterium	Pectobacterium versatile	A18GEAVM15	0	1	L0067_RS12045
Pectobacterium versatile A222S6N16	Pectobacterium	Pectobacterium versatile	A222S6N16	0	1	L0097_RS01175
Pectobacterium versatile A482MFVJ17	Pectobacterium	Pectobacterium versatile	A482MFVJ17	0	1	L0084_RS18710
Pectobacterium versatile A82S18O15	Pectobacterium	Pectobacterium versatile	A82S18O15	0	1	L0093_RS13405
Pectobacterium versatile BP9002	Pectobacterium	Pectobacterium versatile	BP9002	0	1	VMS69_RS10045
Pectobacterium versatile BP9052	Pectobacterium	Pectobacterium versatile	BP9052	0	1	VMS33_RS02090
Pectobacterium versatile F16	Pectobacterium	Pectobacterium versatile	F16	0	1	PB16LOC_RS13685
Pectobacterium versatile JB56A	Pectobacterium	Pectobacterium versatile	JB56A	0	1	WCU77_RS11495
Pectobacterium versatile LMG2459	Pectobacterium	Pectobacterium versatile	LMG2459	0	1	L0106_RS08560
Pectobacterium versatile M10	Pectobacterium	Pectobacterium versatile	M10	0	1	ACI51X_RS10155
Pectobacterium versatile M22b	Pectobacterium	Pectobacterium versatile	M22b	0	1	ACI511_RS11310
Pectobacterium versatile MYP201603	Pectobacterium	Pectobacterium versatile	MYP201603	0	1	HG702_12640
Pectobacterium versatile NY1788A	Pectobacterium	Pectobacterium versatile	NY1788A	0	1	F9U45_RS01970
Pectobacterium versatile SR12	Pectobacterium	Pectobacterium versatile	SR12	0	1	LGL95_RS11425
Pectobacterium wasabiae CFBP3304-1	Pectobacterium	Pectobacterium wasabiae	CFBP3304-1	0	1	Y17_RS04120
Pectobacterium wasabiae CFBP3304-2	Pectobacterium	Pectobacterium wasabiae	CFBP3304-2	0	1	A7983_RS18845
Pectobacterium wasabiae NCPPB3701	Pectobacterium	Pectobacterium wasabiae	NCPPB3701	0	1	JV38_RS00590
Pectobacterium wasabiae NCPPB3702	Pectobacterium	Pectobacterium wasabiae	NCPPB3702	0	1	KU73_RS04190
Pectobacterium actinidiae 22ZTDG032	Pectobacterium	Pectobacterium actinidiae	22ZTDG032	1	1	ACIPUP_RS15095,ACIPUP_RS20090
Pectobacterium actinidiae 22ZTDG033	Pectobacterium	Pectobacterium actinidiae	22ZTDG033	1	1	ACIPUE_RS03745,ACIPUE_RS05000
Pectobacterium actinidiae GXPa1	Pectobacterium	Pectobacterium actinidiae	GXPa1	1	1	M9782_RS06430,M9782_RS12525
Pectobacterium actinidiae ICMP19971	Pectobacterium	Pectobacterium actinidiae	ICMP19971	1	1	BSK69_RS13500,BSK69_RS17010
Pectobacterium actinidiae ICMP19972	Pectobacterium	Pectobacterium actinidiae	ICMP19972	1	1	BSK71_13100,BSK71_15215
Pectobacterium actinidiae ICMP9972	Pectobacterium	Pectobacterium actinidiae	ICMP9972	1	1	BSK71_RS13435,BSK71_RS15580
Pectobacterium actinidiae KKH3	Pectobacterium	Pectobacterium actinidiae	KKH3	1	1	KKH3_RS02920,KKH3_RS09325
Pectobacterium actinidiae NJAU137	Pectobacterium	Pectobacterium actinidiae	NJAU137	1	1	SOW02_RS02405,SOW02_RS05605
Pectobacterium aquaticum A104S21F16	Pectobacterium	Pectobacterium aquaticum	A104S21F16	1	1	DMB83_RS05020,DMB83_RS09590
Pectobacterium aquaticum A105S21F16	Pectobacterium	Pectobacterium aquaticum	A105S21F16	1	1	DMB81_RS01960,DMB81_RS04930
Pectobacterium aquaticum A127S21F16	Pectobacterium	Pectobacterium aquaticum	A127S21F16	1	1	DMB84_RS00320,DMB84_RS12355
Pectobacterium aquaticum A212S19A16	Pectobacterium	Pectobacterium aquaticum	A212S19A16	1	1	DMB82_RS10975,DMB82_RS16335
Pectobacterium aquaticum A35S23M15	Pectobacterium	Pectobacterium aquaticum	A35S23M15	1	1	DMB85_RS02365,DMB85_RS17760
Pectobacterium aquaticum NAK467	Pectobacterium	Pectobacterium aquaticum	NAK467	1	1	H5A21_RS02275,H5A21_RS08785
Pectobacterium aroidearum 195012	Pectobacterium	Pectobacterium aroidearum	195012	1	1	WCV01_RS00605,WCV01_RS10055
Pectobacterium aroidearum B26	Pectobacterium	Pectobacterium aroidearum	B26	1	1	OHJ31_RS13435,OHJ31_RS20225
Pectobacterium aroidearum KC20	Pectobacterium	Pectobacterium aroidearum	KC20	1	1	H1224_RS05535,H1224_RS19880
Pectobacterium aroidearum L6	Pectobacterium	Pectobacterium aroidearum	L6	1	1	I2D83_RS10830,I2D83_RS18020
Pectobacterium aroidearum LJ2	Pectobacterium	Pectobacterium aroidearum	LJ2	1	1	LCF43_RS11425,LCF43_RS17675
Pectobacterium aroidearum MY10	Pectobacterium	Pectobacterium aroidearum	MY10	1	1	H2Y56_RS02545,H2Y56_RS14270
Pectobacterium aroidearum MY11	Pectobacterium	Pectobacterium aroidearum	MY11	1	1	H2Y55_RS05260,H2Y55_RS12480
Pectobacterium aroidearum MY18	Pectobacterium	Pectobacterium aroidearum	MY18	1	1	H2Y54_RS02155,H2Y54_RS04250
Pectobacterium aroidearum MY19	Pectobacterium	Pectobacterium aroidearum	MY19	1	1	H2Y59_RS02235,H2Y59_RS12955
Pectobacterium aroidearum MY2	Pectobacterium	Pectobacterium aroidearum	MY2	1	1	H2Y58_RS02545,H2Y58_RS13180
Pectobacterium aroidearum NJAU160	Pectobacterium	Pectobacterium aroidearum	NJAU160	1	1	SOV96_RS04765,SOV96_RS12665
Pectobacterium aroidearum PaNJAU2	Pectobacterium	Pectobacterium aroidearum	PaNJAU2	1	1	QX227_RS12310,QX227_RS15310
Pectobacterium aroidearum Pc3	Pectobacterium	Pectobacterium aroidearum	Pc3	1	1	ACETK2_RS03885,ACETK2_RS10110
Pectobacterium aroidearum PD6523	Pectobacterium	Pectobacterium aroidearum	PD6523	1	1	ABRQ01_RS04085,ABRQ01_RS10475
Pectobacterium aroidearum PD6993	Pectobacterium	Pectobacterium aroidearum	PD6993	1	1	ABRP89_RS01675,ABRP89_RS18440
Pectobacterium aroidearum PD6997	Pectobacterium	Pectobacterium aroidearum	PD6997	1	1	ABRP57_RS09135,ABRP57_RS12075
Pectobacterium aroidearum PD7231	Pectobacterium	Pectobacterium aroidearum	PD7231	1	1	ABRP58_RS09065,ABRP58_RS17035
Pectobacterium aroidearum PD7232	Pectobacterium	Pectobacterium aroidearum	PD7232	1	1	ABRQ06_RS00070,ABRQ06_RS11330
Pectobacterium aroidearum PD7271	Pectobacterium	Pectobacterium aroidearum	PD7271	1	1	ABRQ00_RS04800,ABRQ00_RS09975
Pectobacterium aroidearum QJ002	Pectobacterium	Pectobacterium aroidearum	QJ002	1	1	L0Y24_RS04165,L0Y24_RS10145
Pectobacterium aroidearum QJ003	Pectobacterium	Pectobacterium aroidearum	QJ003	1	1	L0Y20_RS04140,L0Y20_RS10715
Pectobacterium aroidearum QJ011	Pectobacterium	Pectobacterium aroidearum	QJ011	1	1	L0Y21_RS04015,L0Y21_RS10600
Pectobacterium aroidearum QJ021	Pectobacterium	Pectobacterium aroidearum	QJ021	1	1	N5056_RS03955,N5056_RS10205
Pectobacterium aroidearum QJ034	Pectobacterium	Pectobacterium aroidearum	QJ034	1	1	L0Y22_RS11085,L0Y22_RS17240
Pectobacterium aroidearum QJ036	Pectobacterium	Pectobacterium aroidearum	QJ036	1	1	L0Y29_RS11085,L0Y29_RS17240
Pectobacterium aroidearum QJ311	Pectobacterium	Pectobacterium aroidearum	QJ311	1	1	L0Y27_RS03950,L0Y27_RS09930
Pectobacterium aroidearum QJ313	Pectobacterium	Pectobacterium aroidearum	QJ313	1	1	L0Y30_RS11095,L0Y30_RS17240
Pectobacterium aroidearum QJ315	Pectobacterium	Pectobacterium aroidearum	QJ315	1	1	L0Y23_RS10965,L0Y23_RS17115
Pectobacterium aroidearum QJ316	Pectobacterium	Pectobacterium aroidearum	QJ316	1	1	L0Y28_RS11085,L0Y28_RS17240
Pectobacterium aroidearum T251	Pectobacterium	Pectobacterium aroidearum	T251	1	1	OHK33_RS04360,OHK33_RS10900
Pectobacterium aroidearum YKX	Pectobacterium	Pectobacterium aroidearum	YKX	1	1	QX495_RS03760,QX495_RS10540
Pectobacterium atrosepticum 195020	Pectobacterium	Pectobacterium atrosepticum	195020	1	1	WCU70_RS07090,WCU70_RS11745
Pectobacterium atrosepticum 21A	Pectobacterium	Pectobacterium atrosepticum	21A	1	1	GZ59_RS03920,GZ59_RS10820
Pectobacterium atrosepticum 36A	Pectobacterium	Pectobacterium atrosepticum	36A	1	1	CVS35_RS04595,CVS35_RS11120
Pectobacterium atrosepticum A597S4A17-1	Pectobacterium	Pectobacterium atrosepticum	A597S4A17-1	1	1	LF930_RS05695,LF930_RS12175
Pectobacterium atrosepticum A597S4A17-2	Pectobacterium	Pectobacterium atrosepticum	A597S4A17-2	1	1	I1A44_RS12145,I1A44_RS17485
Pectobacterium atrosepticum CFBP1526	Pectobacterium	Pectobacterium atrosepticum	CFBP1526	1	1	DCX48_RS02255,DCX48_RS17405
Pectobacterium atrosepticum CFBP6276	Pectobacterium	Pectobacterium atrosepticum	CFBP6276	1	1	H352_RS03245,H352_RS18610
Pectobacterium atrosepticum Green1	Pectobacterium	Pectobacterium atrosepticum	Green1	1	1	HLB43_RS10715,HLB43_RS17260
Pectobacterium atrosepticum HAI2SCRI1043	Pectobacterium	Pectobacterium atrosepticum	HAI2SCRI1043	1	1	G430_RS11355,G430_RS18670
Pectobacterium atrosepticum ICMP1526	Pectobacterium	Pectobacterium atrosepticum	ICMP1526	1	1	KCQ_RS11910,KCQ_RS15825
Pectobacterium atrosepticum JB107B	Pectobacterium	Pectobacterium atrosepticum	JB107B	1	1	WCU81_RS03530,WCU81_RS21550
Pectobacterium atrosepticum JG1008	Pectobacterium	Pectobacterium atrosepticum	JG1008	1	1	EV46_RS03940,EV46_RS10905
Pectobacterium atrosepticum NCPPB3404	Pectobacterium	Pectobacterium atrosepticum	NCPPB3404	1	1	KP24_RS02695,KP24_RS20400
Pectobacterium atrosepticum NCPPB549	Pectobacterium	Pectobacterium atrosepticum	NCPPB549	1	1	JV34_RS13495,JV34_RS21450
Pectobacterium atrosepticum NY1539A	Pectobacterium	Pectobacterium atrosepticum	NY1539A	1	1	WCT93_RS14600,WCT93_RS17695
Pectobacterium atrosepticum NY1720A	Pectobacterium	Pectobacterium atrosepticum	NY1720A	1	1	G5646_RS14970,G5646_RS17640
Pectobacterium atrosepticum PB72	Pectobacterium	Pectobacterium atrosepticum	PB72	1	1	PB72LOC_RS03095,PB72LOC_RS09000
Pectobacterium atrosepticum SCRI1043-1	Pectobacterium	Pectobacterium atrosepticum	SCRI1043-1	1	1	ECA_RS04345,ECA_RS11370
Pectobacterium atrosepticum SCRI1043-2	Pectobacterium	Pectobacterium atrosepticum	SCRI1043-2	1	1	EXT54_RS04065,EXT54_RS11550
Pectobacterium atrosepticum SCRI1043-3	Pectobacterium	Pectobacterium atrosepticum	SCRI1043-3	1	1	EXT67_RS04795,EXT67_RS11550
Pectobacterium atrosepticum SS26	Pectobacterium	Pectobacterium atrosepticum	SS26	1	1	DF214_RS08855,DF214_RS22320
Pectobacterium atrosepticum ZRIMU1213	Pectobacterium	Pectobacterium atrosepticum	ZRIMU1213	1	1	PL696_RS08325,PL696_RS08855
Pectobacterium brasiliense 130	Pectobacterium	Pectobacterium brasiliense	130	1	1	MBA20_RS10730,MBA20_RS17430
Pectobacterium brasiliense 1692	Pectobacterium	Pectobacterium brasiliense	1692	1	1	GT391_RS03190,GT391_RS17585
Pectobacterium brasiliense 195011	Pectobacterium	Pectobacterium brasiliense	195011	1	1	WCU68_RS00865,WCU68_RS16335
Pectobacterium brasiliense 19508	Pectobacterium	Pectobacterium brasiliense	19508	1	1	WCU78_RS01985,WCU78_RS11685
Pectobacterium brasiliense 19509	Pectobacterium	Pectobacterium brasiliense	19509	1	1	WCU73_RS00535,WCU73_RS11645
Pectobacterium brasiliense 1Aia	Pectobacterium	Pectobacterium brasiliense	1Aia	1	1	U9R89_RS04835,U9R89_RS13570
Pectobacterium brasiliense 1Aiad	Pectobacterium	Pectobacterium brasiliense	1Aiad	1	1	U9R93_RS07305,U9R93_RS11110
Pectobacterium brasiliense 22QBSP011	Pectobacterium	Pectobacterium brasiliense	22QBSP011	1	1	ACIPT2_RS02705,ACIPT2_RS11975
Pectobacterium brasiliense A079S20O15	Pectobacterium	Pectobacterium brasiliense	A079S20O15	1	1	LF942_RS00670,LF942_RS15305
Pectobacterium brasiliense A1	Pectobacterium	Pectobacterium brasiliense	A1	1	1	IM881_RS08110,IM881_RS12775
Pectobacterium brasiliense A79S20O15	Pectobacterium	Pectobacterium brasiliense	A79S20O15	1	1	I1A40_RS00665,I1A40_RS15285
Pectobacterium brasiliense B6	Pectobacterium	Pectobacterium brasiliense	B6	1	1	RD02_RS01450,RD02_RS04650
Pectobacterium brasiliense BL2	Pectobacterium	Pectobacterium brasiliense	BL2	1	1	JYP33_RS03730,JYP33_RS12780
Pectobacterium brasiliense BSRLOP2CAB	Pectobacterium	Pectobacterium brasiliense	BSRLOP2CAB	1	1	V6M93_RS09390,V6M93_RS13555
Pectobacterium brasiliense BSROG1CAULA	Pectobacterium	Pectobacterium brasiliense	BSROG1CAULA	1	1	V6917_RS01535,V6917_RS14000
Pectobacterium brasiliense BZA12	Pectobacterium	Pectobacterium brasiliense	BZA12	1	1	CTV95_RS04375,CTV95_RS10825
Pectobacterium brasiliense CFBP3230	Pectobacterium	Pectobacterium brasiliense	CFBP3230	1	1	H0256_RS08975,H0256_RS14700
Pectobacterium brasiliense CFBP5381	Pectobacterium	Pectobacterium brasiliense	CFBP5381	1	1	H0249_RS08145,H0249_RS10180
Pectobacterium brasiliense CFBP7357	Pectobacterium	Pectobacterium brasiliense	CFBP7357	1	1	H0257_RS02795,H0257_RS10670
Pectobacterium brasiliense CFIA1001	Pectobacterium	Pectobacterium brasiliense	CFIA1001	1	1	IV99_RS07185,IV99_RS14545
Pectobacterium brasiliense CFIA1009	Pectobacterium	Pectobacterium brasiliense	CFIA1009	1	1	IW00_RS01035,IW00_RS06495
Pectobacterium brasiliense CFIA1033	Pectobacterium	Pectobacterium brasiliense	CFIA1033	1	1	IW01_RS04215,IW01_RS20315
Pectobacterium brasiliense Ec153	Pectobacterium	Pectobacterium brasiliense	Ec153	1	1	EXT57_RS01745,EXT57_RS07235
Pectobacterium brasiliense F126	Pectobacterium	Pectobacterium brasiliense	F126	1	1	F126LOC_RS10615,F126LOC_RS17315
Pectobacterium brasiliense F157	Pectobacterium	Pectobacterium brasiliense	F157	1	1	F157LOC_RS04755,F157LOC_RS19785
Pectobacterium brasiliense HNP201719	Pectobacterium	Pectobacterium brasiliense	HNP201719	1	1	GMW71_10680,GMW71_16790
Pectobacterium brasiliense ICMP19477	Pectobacterium	Pectobacterium brasiliense	ICMP19477	1	1	KCO_RS09135,KCO_RS13785
Pectobacterium brasiliense IPO0821	Pectobacterium	Pectobacterium brasiliense	IPO0821	1	1	H4F69_RS02350,H4F69_RS10695
Pectobacterium brasiliense IPO3540	Pectobacterium	Pectobacterium brasiliense	IPO3540	1	1	H4F65_RS02505,H4F65_RS09690
Pectobacterium brasiliense IPO3628	Pectobacterium	Pectobacterium brasiliense	IPO3628	1	1	H4F64_RS00970,H4F64_RS17630
Pectobacterium brasiliense IPO3630	Pectobacterium	Pectobacterium brasiliense	IPO3630	1	1	H5A42_RS06780,H5A42_RS10050
Pectobacterium brasiliense IPO3643	Pectobacterium	Pectobacterium brasiliense	IPO3643	1	1	H4F67_RS03255,H4F67_RS10610
Pectobacterium brasiliense IPO3644	Pectobacterium	Pectobacterium brasiliense	IPO3644	1	1	H4F62_RS07020,H4F62_RS07300
Pectobacterium brasiliense IPO3649	Pectobacterium	Pectobacterium brasiliense	IPO3649	1	1	H5A23_03470,H5A23_10175
Pectobacterium brasiliense IPO3649 NAK55	Pectobacterium	Pectobacterium brasiliense	IPO3649_NAK55	1	1	JZX75_RS00560,JZX75_RS06800
Pectobacterium brasiliense IPO3649 NK375	Pectobacterium	Pectobacterium brasiliense	IPO3649_NK375	1	1	H5A23_RS03470,H5A23_RS10175
Pectobacterium brasiliense IPO3650	Pectobacterium	Pectobacterium brasiliense	IPO3650	1	1	H5A24_RS03255,H5A24_RS08645
Pectobacterium brasiliense IPO3707	Pectobacterium	Pectobacterium brasiliense	IPO3707	1	1	H5A26_RS03260,H5A26_RS14745
Pectobacterium brasiliense IPO3708	Pectobacterium	Pectobacterium brasiliense	IPO3708	1	1	H5A27_RS06390,H5A27_RS15105
Pectobacterium brasiliense IPO3709	Pectobacterium	Pectobacterium brasiliense	IPO3709	1	1	H5A28_RS10265,H5A28_RS14000
Pectobacterium brasiliense IPO3710	Pectobacterium	Pectobacterium brasiliense	IPO3710	1	1	H5A25_RS01740,H5A25_RS08440
Pectobacterium brasiliense IPO3711	Pectobacterium	Pectobacterium brasiliense	IPO3711	1	1	H4F55_RS04550,H4F55_RS17840
Pectobacterium brasiliense IPO3843	Pectobacterium	Pectobacterium brasiliense	IPO3843	1	1	H4F56_RS03260,H4F56_RS12675
Pectobacterium brasiliense IPO3844	Pectobacterium	Pectobacterium brasiliense	IPO3844	1	1	H4F60_RS09940,H4F60_RS16300
Pectobacterium brasiliense IPO4054	Pectobacterium	Pectobacterium brasiliense	IPO4054	1	1	H4F63_RS01075,H4F63_RS12500
Pectobacterium brasiliense IPO4055	Pectobacterium	Pectobacterium brasiliense	IPO4055	1	1	H4F54_RS04060,H4F54_RS13380
Pectobacterium brasiliense IPO4056	Pectobacterium	Pectobacterium brasiliense	IPO4056	1	1	H4F39_RS05255,H4F39_RS09615
Pectobacterium brasiliense IPO4057	Pectobacterium	Pectobacterium brasiliense	IPO4057	1	1	H5A39_RS09065,H5A39_RS16190
Pectobacterium brasiliense IPO4058	Pectobacterium	Pectobacterium brasiliense	IPO4058	1	1	H5A34_RS09630,H5A34_RS13645
Pectobacterium brasiliense IPO4060	Pectobacterium	Pectobacterium brasiliense	IPO4060	1	1	H5A37_RS10410,H5A37_RS17125
Pectobacterium brasiliense IPO4062	Pectobacterium	Pectobacterium brasiliense	IPO4062	1	1	H5A40_RS10150,H5A40_RS16610
Pectobacterium brasiliense IPO4064	Pectobacterium	Pectobacterium brasiliense	IPO4064	1	1	H4F58_RS01790,H4F58_RS08070
Pectobacterium brasiliense IPO4065	Pectobacterium	Pectobacterium brasiliense	IPO4065	1	1	H5A29_RS05785,H5A29_RS21390
Pectobacterium brasiliense IPO4066	Pectobacterium	Pectobacterium brasiliense	IPO4066	1	1	H5A36_RS04330,H5A36_RS14730
Pectobacterium brasiliense IPO4067	Pectobacterium	Pectobacterium brasiliense	IPO4067	1	1	H4F51_RS09035,H4F51_RS15165
Pectobacterium brasiliense IPO4068	Pectobacterium	Pectobacterium brasiliense	IPO4068	1	1	H4F52_RS09035,H4F52_RS15260
Pectobacterium brasiliense IPO4071	Pectobacterium	Pectobacterium brasiliense	IPO4071	1	1	H5A30_RS14005,H5A30_RS20700
Pectobacterium brasiliense IPO4073	Pectobacterium	Pectobacterium brasiliense	IPO4073	1	1	H4F47_RS04220,H4F47_RS17210
Pectobacterium brasiliense IPO4131	Pectobacterium	Pectobacterium brasiliense	IPO4131	1	1	H4F59_RS14475,H4F59_RS18330
Pectobacterium brasiliense IPO4132	Pectobacterium	Pectobacterium brasiliense	IPO4132	1	1	H5A38_RS11045,H5A38_RS17295
Pectobacterium brasiliense IPO4134	Pectobacterium	Pectobacterium brasiliense	IPO4134	1	1	H5A16_RS10590,H5A16_RS17280
Pectobacterium brasiliense IPO4135	Pectobacterium	Pectobacterium brasiliense	IPO4135	1	1	H4F43_RS00530,H4F43_RS08280
Pectobacterium brasiliense JGAR0307181	Pectobacterium	Pectobacterium brasiliense	JGAR0307181	1	1	AB6D44_RS01860,AB6D44_RS06315
Pectobacterium brasiliense JGAR0807192	Pectobacterium	Pectobacterium brasiliense	JGAR0807192	1	1	AB6D51_RS03505,AB6D51_RS16385
Pectobacterium brasiliense JGAR1007191	Pectobacterium	Pectobacterium brasiliense	JGAR1007191	1	1	AB6D45_RS04665,AB6D45_RS15575
Pectobacterium brasiliense JGAR1207194	Pectobacterium	Pectobacterium brasiliense	JGAR1207194	1	1	AB6D49_RS07540,AB6D49_RS10620
Pectobacterium brasiliense LMG21371	Pectobacterium	Pectobacterium brasiliense	LMG21371	1	1	KS44_RS07485,KS44_RS08410
Pectobacterium brasiliense LMG2407	Pectobacterium	Pectobacterium brasiliense	LMG2407	1	1	L0064_RS00645,L0064_RS17350
Pectobacterium brasiliense NAK238	Pectobacterium	Pectobacterium brasiliense	NAK238	1	1	AB6D48_RS08685,AB6D48_RS19665
Pectobacterium brasiliense NAK241	Pectobacterium	Pectobacterium brasiliense	NAK241	1	1	H5A31_RS04415,H5A31_RS07665
Pectobacterium brasiliense NAK243	Pectobacterium	Pectobacterium brasiliense	NAK243	1	1	H5A32_RS01440,H5A32_RS15550
Pectobacterium brasiliense NAK245	Pectobacterium	Pectobacterium brasiliense	NAK245	1	1	H4F46_RS03135,H4F46_RS17575
Pectobacterium brasiliense NAK246	Pectobacterium	Pectobacterium brasiliense	NAK246	1	1	AB6D54_RS04355,AB6D54_RS11320
Pectobacterium brasiliense NAK247	Pectobacterium	Pectobacterium brasiliense	NAK247	1	1	H4F61_RS06325,H4F61_RS16185
Pectobacterium brasiliense NAK250	Pectobacterium	Pectobacterium brasiliense	NAK250	1	1	H5A33_RS03000,H5A33_RS11390
Pectobacterium brasiliense NAK254	Pectobacterium	Pectobacterium brasiliense	NAK254	1	1	H5A35_RS05450,H5A35_RS10610
Pectobacterium brasiliense NAK384	Pectobacterium	Pectobacterium brasiliense	NAK384	1	1	H4F48_RS03415,H4F48_RS10925
Pectobacterium brasiliense NAK385	Pectobacterium	Pectobacterium brasiliense	NAK385	1	1	H5A14_RS01340,H5A14_RS16710
Pectobacterium brasiliense NAK396	Pectobacterium	Pectobacterium brasiliense	NAK396	1	1	H4F40_RS14760,H4F40_RS19505
Pectobacterium brasiliense NAK397	Pectobacterium	Pectobacterium brasiliense	NAK397	1	1	H5A15_RS05345,H5A15_RS06910
Pectobacterium brasiliense NAK430	Pectobacterium	Pectobacterium brasiliense	NAK430	1	1	H5A17_RS02885,H5A17_RS17765
Pectobacterium brasiliense NAK431	Pectobacterium	Pectobacterium brasiliense	NAK431	1	1	H4F57_RS10445,H4F57_RS16075
Pectobacterium brasiliense NAK433	Pectobacterium	Pectobacterium brasiliense	NAK433	1	1	H4F45_RS04660,H4F45_RS17445
Pectobacterium brasiliense NAK466	Pectobacterium	Pectobacterium brasiliense	NAK466	1	1	H5A20_RS04085,H5A20_RS08160
Pectobacterium brasiliense NAK468	Pectobacterium	Pectobacterium brasiliense	NAK468	1	1	H4F33_RS10495,H4F33_RS13470
Pectobacterium brasiliense NAK616	Pectobacterium	Pectobacterium brasiliense	NAK616	1	1	AB6D41_RS07140,AB6D41_RS16910
Pectobacterium brasiliense NAK617	Pectobacterium	Pectobacterium brasiliense	NAK617	1	1	AB6D43_RS00360,AB6D43_RS16015
Pectobacterium brasiliense NAK638	Pectobacterium	Pectobacterium brasiliense	NAK638	1	1	AB6D47_RS07250,AB6D47_RS12315
Pectobacterium brasiliense NAK641	Pectobacterium	Pectobacterium brasiliense	NAK641	1	1	AB6D46_RS06510,AB6D46_RS18270
Pectobacterium brasiliense NAK644	Pectobacterium	Pectobacterium brasiliense	NAK644	1	1	AB6D42_RS03515,AB6D42_RS17315
Pectobacterium brasiliense NAK650	Pectobacterium	Pectobacterium brasiliense	NAK650	1	1	AB6D31_RS08005,AB6D31_RS13600
Pectobacterium brasiliense NAK673	Pectobacterium	Pectobacterium brasiliense	NAK673	1	1	AB6D38_RS00500,AB6D38_RS07155
Pectobacterium brasiliense NAK682	Pectobacterium	Pectobacterium brasiliense	NAK682	1	1	AB6D61_RS05660,AB6D61_RS16245
Pectobacterium brasiliense NAK683	Pectobacterium	Pectobacterium brasiliense	NAK683	1	1	AB6D29_RS08620,AB6D29_RS14235
Pectobacterium brasiliense NAK698	Pectobacterium	Pectobacterium brasiliense	NAK698	1	1	AB6D32_RS12410,AB6D32_RS15825
Pectobacterium brasiliense NAK700	Pectobacterium	Pectobacterium brasiliense	NAK700	1	1	AB6D30_RS06080,AB6D30_RS10115
Pectobacterium brasiliense NAK701	Pectobacterium	Pectobacterium brasiliense	NAK701	1	1	AB6D39_RS04820,AB6D39_RS08690
Pectobacterium brasiliense NAK709	Pectobacterium	Pectobacterium brasiliense	NAK709	1	1	AB6D35_RS03855,AB6D35_RS13845
Pectobacterium brasiliense NAK716	Pectobacterium	Pectobacterium brasiliense	NAK716	1	1	AB6D36_RS05315,AB6D36_RS12525
Pectobacterium brasiliense NAK719	Pectobacterium	Pectobacterium brasiliense	NAK719	1	1	AB6D34_RS09660,AB6D34_RS13575
Pectobacterium brasiliense NAK727	Pectobacterium	Pectobacterium brasiliense	NAK727	1	1	AB6D27_RS11180,AB6D27_RS17430
Pectobacterium brasiliense NJAU130	Pectobacterium	Pectobacterium brasiliense	NJAU130	1	1	SOV78_RS09900,SOV78_RS16155
Pectobacterium brasiliense NJAU131	Pectobacterium	Pectobacterium brasiliense	NJAU131	1	1	SOV81_RS09345,SOV81_RS11690
Pectobacterium brasiliense NJAU132	Pectobacterium	Pectobacterium brasiliense	NJAU132	1	1	SOV84_RS02650,SOV84_RS17050
Pectobacterium brasiliense NJAU134	Pectobacterium	Pectobacterium brasiliense	NJAU134	1	1	SOV88_RS05810,SOV88_RS17240
Pectobacterium brasiliense NJAU140	Pectobacterium	Pectobacterium brasiliense	NJAU140	1	1	SOV92_RS01260,SOV92_RS22215
Pectobacterium brasiliense NJAU170	Pectobacterium	Pectobacterium brasiliense	NJAU170	1	1	SNR26_RS09270,SNR26_RS12315
Pectobacterium brasiliense NJAU21	Pectobacterium	Pectobacterium brasiliense	NJAU21	1	1	SOV93_RS15965,SOV93_RS20505
Pectobacterium brasiliense NK5	Pectobacterium	Pectobacterium brasiliense	NK5	1	1	ABXH15_RS00535,ABXH15_RS13205
Pectobacterium brasiliense NY1453A	Pectobacterium	Pectobacterium brasiliense	NY1453A	1	1	WCT84_RS12685,WCT84_RS16275
Pectobacterium brasiliense NY1563A	Pectobacterium	Pectobacterium brasiliense	NY1563A	1	1	WCT98_RS11460,WCT98_RS11790
Pectobacterium brasiliense PBR1692	Pectobacterium	Pectobacterium brasiliense	PBR1692	1	1	PCBA_RS00660,PCBA_RS15900
Pectobacterium brasiliense PcbHPI01	Pectobacterium	Pectobacterium brasiliense	PcbHPI01	1	1	AO825_RS03210,AO825_RS13465
Pectobacterium brasiliense PD5190	Pectobacterium	Pectobacterium brasiliense	PD5190	1	1	ABRP85_RS12330,ABRP85_RS20630
Pectobacterium brasiliense PD6952	Pectobacterium	Pectobacterium brasiliense	PD6952	1	1	ABRP83_RS11440,ABRP83_RS20030
Pectobacterium brasiliense PD7079	Pectobacterium	Pectobacterium brasiliense	PD7079	1	1	ABRP61_RS11370,ABRP61_RS19990
Pectobacterium brasiliense PD7081	Pectobacterium	Pectobacterium brasiliense	PD7081	1	1	ABRP91_RS00370,ABRP91_RS10485
Pectobacterium brasiliense PD8610	Pectobacterium	Pectobacterium brasiliense	PD8610	1	1	ABRQ09_RS03340,ABRQ09_RS08385
Pectobacterium brasiliense PD8611	Pectobacterium	Pectobacterium brasiliense	PD8611	1	1	ABRP60_RS11645,ABRP60_RS17530
Pectobacterium brasiliense SR10	Pectobacterium	Pectobacterium brasiliense	SR10	1	1	LGL97_RS04215,LGL97_RS19350
Pectobacterium brasiliense SR11	Pectobacterium	Pectobacterium brasiliense	SR11	1	1	LES26_RS00075,LES26_RS04875
Pectobacterium brasiliense SR5	Pectobacterium	Pectobacterium brasiliense	SR5	1	1	LES61_RS04235,LES61_RS20150
Pectobacterium brasiliense SR6	Pectobacterium	Pectobacterium brasiliense	SR6	1	1	LET04_RS06305,LET04_RS20050
Pectobacterium brasiliense SR7	Pectobacterium	Pectobacterium brasiliense	SR7	1	1	LET02_RS01085,LET02_RS19610
Pectobacterium brasiliense SR8	Pectobacterium	Pectobacterium brasiliense	SR8	1	1	LES60_RS00125,LES60_RS14660
Pectobacterium brasiliense SX309	Pectobacterium	Pectobacterium brasiliense	SX309	1	1	B5S52_RS11660,B5S52_RS17770
Pectobacterium brasiliense TS20HJ1	Pectobacterium	Pectobacterium brasiliense	TS20HJ1	1	1	LJQ72_RS03860,LJQ72_RS10120
Pectobacterium brasiliense Y21	Pectobacterium	Pectobacterium brasiliense	Y21	1	1	RC90_RS13150,RC90_RS16640
Pectobacterium brasiliense Y29	Pectobacterium	Pectobacterium brasiliense	Y29	1	1	RC91_RS03150,RC91_RS08835
Pectobacterium brasiliense Y3	Pectobacterium	Pectobacterium brasiliense	Y3	1	1	RC94_RS05715,RC94_RS10010
Pectobacterium brasiliense Y31	Pectobacterium	Pectobacterium brasiliense	Y31	1	1	RC92_RS03000,RC92_RS11100
Pectobacterium brasiliense Y46	Pectobacterium	Pectobacterium brasiliense	Y46	1	1	RC86_RS02665,RC86_RS06205
Pectobacterium brasiliense Y49	Pectobacterium	Pectobacterium brasiliense	Y49	1	1	QT13_RS02280,QT13_RS12135
Pectobacterium brasiliense Y60	Pectobacterium	Pectobacterium brasiliense	Y60	1	1	RC97_RS10160,RC97_RS14480
Pectobacterium brasiliense Y62	Pectobacterium	Pectobacterium brasiliense	Y62	1	1	RC79_RS03060,RC79_RS19045
Pectobacterium brasiliense Y64	Pectobacterium	Pectobacterium brasiliense	Y64	1	1	RC81_RS03170,RC81_RS13785
Pectobacterium brasiliense Y65	Pectobacterium	Pectobacterium brasiliense	Y65	1	1	RC95_RS01365,RC95_RS16845
Pectobacterium brasiliense YC	Pectobacterium	Pectobacterium brasiliense	YC	1	1	RC86_02660,RC86_06220
Pectobacterium brasiliense ZLMLSHJ5	Pectobacterium	Pectobacterium brasiliense	ZLMLSHJ5	1	1	IHJ54_RS03885,IHJ54_RS09855
Pectobacterium brasiliense ZRIMU1030	Pectobacterium	Pectobacterium brasiliense	ZRIMU1030	1	1	PO856_RS11645,PO856_RS13310
Pectobacterium brasiliense ZRIMU1701SM	Pectobacterium	Pectobacterium brasiliense	ZRIMU1701SM	1	1	RND66_RS04395,RND66_RS10600
Pectobacterium cacticida CFBP3628	Pectobacterium	Pectobacterium cacticida	CFBP3628	1	1	RFN81_RS09670,RFN81_RS15970
Pectobacterium cacticida CFCC10813	Pectobacterium	Pectobacterium cacticida	CFCC10813	1	1	OI450_RS09675,OI450_RS15975
Pectobacterium cacticida DPMP14	Pectobacterium	Pectobacterium cacticida	DPMP14	1	1	QNA03_RS04260,QNA03_RS11265
Pectobacterium cacticida DPMP6	Pectobacterium	Pectobacterium cacticida	DPMP6	1	1	QNA12_RS04345,QNA12_RS10670
Pectobacterium cacticida DPMP7	Pectobacterium	Pectobacterium cacticida	DPMP7	1	1	QM999_RS02315,QM999_RS14330
Pectobacterium cacticida ICMP11136	Pectobacterium	Pectobacterium cacticida	ICMP11136	1	1	ACFFJR_RS03855,ACFFJR_RS10165
Pectobacterium cacticida IFB5353	Pectobacterium	Pectobacterium cacticida	IFB5353	1	1	A0E43_RS01565,A0E43_RS19595
Pectobacterium cacticida LMG17936	Pectobacterium	Pectobacterium cacticida	LMG17936	1	1	ABRP79_RS03025,ABRP79_RS13315
Pectobacterium carotovorum 15	Pectobacterium	Pectobacterium carotovorum	15	1	1	GJS26_00790,GJS26_02128
Pectobacterium carotovorum 19501	Pectobacterium	Pectobacterium carotovorum	19501	1	1	WCU65_RS03255,WCU65_RS08865
Pectobacterium carotovorum 195013	Pectobacterium	Pectobacterium carotovorum	195013	1	1	WCU18_RS01515,WCU18_RS03985
Pectobacterium carotovorum 19502	Pectobacterium	Pectobacterium carotovorum	19502	1	1	WCU55_RS01490,WCU55_RS03510
Pectobacterium carotovorum 195029	Pectobacterium	Pectobacterium carotovorum	195029	1	1	WCU85_RS01530,WCU85_RS08965
Pectobacterium carotovorum 19503	Pectobacterium	Pectobacterium carotovorum	19503	1	1	WCT88_RS03250,WCT88_RS08530
Pectobacterium carotovorum 195032	Pectobacterium	Pectobacterium carotovorum	195032	1	1	AABD51_RS02425,AABD51_RS07195
Pectobacterium carotovorum 195033	Pectobacterium	Pectobacterium carotovorum	195033	1	1	WCU92_RS01340,WCU92_RS07955
Pectobacterium carotovorum 195034	Pectobacterium	Pectobacterium carotovorum	195034	1	1	WCT82_RS05140,WCT82_RS08885
Pectobacterium carotovorum 195035	Pectobacterium	Pectobacterium carotovorum	195035	1	1	WCT91_RS05140,WCT91_RS09765
Pectobacterium carotovorum 195037	Pectobacterium	Pectobacterium carotovorum	195037	1	1	WCT80_RS15115,WCT80_RS16605
Pectobacterium carotovorum 195038	Pectobacterium	Pectobacterium carotovorum	195038	1	1	WCU56_RS15105,WCU56_RS16595
Pectobacterium carotovorum 195039	Pectobacterium	Pectobacterium carotovorum	195039	1	1	WCU82_RS04690,WCU82_RS06990
Pectobacterium carotovorum 195040	Pectobacterium	Pectobacterium carotovorum	195040	1	1	WCT90_RS01205,WCT90_RS06995
Pectobacterium carotovorum 2137TAEPE14	Pectobacterium	Pectobacterium carotovorum	2137TAEPE14	1	1	R9X49_RS00010,R9X49_RS06930
Pectobacterium carotovorum 21A18	Pectobacterium	Pectobacterium carotovorum	21A18	1	1	V5259_RS08155,V5259_RS19725
Pectobacterium carotovorum 21TX0081	Pectobacterium	Pectobacterium carotovorum	21TX0081	1	1	NP490_RS00360,NP490_RS11145
Pectobacterium carotovorum 22KMSM05	Pectobacterium	Pectobacterium carotovorum	22KMSM05	1	1	ACIPUM_RS04870,ACIPUM_RS10160
Pectobacterium carotovorum 22KMXD04	Pectobacterium	Pectobacterium carotovorum	22KMXD04	1	1	ACIPUQ_RS02980,ACIPUQ_RS10940
Pectobacterium carotovorum 22LCQN014	Pectobacterium	Pectobacterium carotovorum	22LCQN014	1	1	ACIPUO_RS04305,ACIPUO_RS06725
Pectobacterium carotovorum 22LJNL0652	Pectobacterium	Pectobacterium carotovorum	22LJNL0652	1	1	ACIPT9_RS01110,ACIPT9_RS09465
Pectobacterium carotovorum 22ZTDG031	Pectobacterium	Pectobacterium carotovorum	22ZTDG031	1	1	ACIPT8_RS05120,ACIPT8_RS10345
Pectobacterium carotovorum 22ZTDG035	Pectobacterium	Pectobacterium carotovorum	22ZTDG035	1	1	ACIPT5_RS02620,ACIPT5_RS15290
Pectobacterium carotovorum 251	Pectobacterium	Pectobacterium carotovorum	251	1	1	LQF52_RS04415,LQF52_RS10555
Pectobacterium carotovorum 2A	Pectobacterium	Pectobacterium carotovorum	2A	1	1	JFY74_RS11095,JFY74_RS16595
Pectobacterium carotovorum 67	Pectobacterium	Pectobacterium carotovorum	67	1	1	EGD00_RS11460,EGD00_RS17800
Pectobacterium carotovorum A077S18O15	Pectobacterium	Pectobacterium carotovorum	A077S18O15	1	1	LHL03_RS04100,LHL03_RS10715
Pectobacterium carotovorum A280S2N16	Pectobacterium	Pectobacterium carotovorum	A280S2N16	1	1	LF931_RS12240,LF931_RS20220
Pectobacterium carotovorum A284S2N16	Pectobacterium	Pectobacterium carotovorum	A284S2N16	1	1	LF935_RS01560,LF935_RS09540
Pectobacterium carotovorum A62S5O15	Pectobacterium	Pectobacterium carotovorum	A62S5O15	1	1	I1A41_RS10780,I1A41_RS14600
Pectobacterium carotovorum A694S13N17-1	Pectobacterium	Pectobacterium carotovorum	A694S13N17-1	1	1	I1A39_RS13435,I1A39_RS16225
Pectobacterium carotovorum A694S13N17-2	Pectobacterium	Pectobacterium carotovorum	A694S13N17-2	1	1	LF928_RS13445,LF928_RS16245
Pectobacterium carotovorum ATCC	Pectobacterium	Pectobacterium carotovorum	ATCC	1	1	DMB41_RS07750,DMB41_RS15340
Pectobacterium carotovorum B2	Pectobacterium	Pectobacterium carotovorum	B2	1	1	RC99_RS01440,RC99_RS07635
Pectobacterium carotovorum B5	Pectobacterium	Pectobacterium carotovorum	B5	1	1	RD01_RS02710,RD01_RS11280
Pectobacterium carotovorum BL4	Pectobacterium	Pectobacterium carotovorum	BL4	1	1	H4Q82_RS00350,H4Q82_RS06490
Pectobacterium carotovorum BP201601	Pectobacterium	Pectobacterium carotovorum	BP201601	1	1	EH203_11225,EH203_17610
Pectobacterium carotovorum BP2016011	Pectobacterium	Pectobacterium carotovorum	BP2016011	1	1	EH203_RS11055,EH203_RS17385
Pectobacterium carotovorum BP9067	Pectobacterium	Pectobacterium carotovorum	BP9067	1	1	VMS39_RS02595,VMS39_RS09675
Pectobacterium carotovorum BP9128	Pectobacterium	Pectobacterium carotovorum	BP9128	1	1	VMS48_RS02655,VMS48_RS09240
Pectobacterium carotovorum BP9164	Pectobacterium	Pectobacterium carotovorum	BP9164	1	1	VMS44_RS02725,VMS44_RS09005
Pectobacterium carotovorum BP9174	Pectobacterium	Pectobacterium carotovorum	BP9174	1	1	VMS24_RS05095,VMS24_RS10080
Pectobacterium carotovorum BP9195	Pectobacterium	Pectobacterium carotovorum	BP9195	1	1	VMS52_RS03695,VMS52_RS07265
Pectobacterium carotovorum BP9250	Pectobacterium	Pectobacterium carotovorum	BP9250	1	1	VMS47_RS02715,VMS47_RS08995
Pectobacterium carotovorum BP9294	Pectobacterium	Pectobacterium carotovorum	BP9294	1	1	VMS46_RS01390,VMS46_RS10240
Pectobacterium carotovorum BP9308	Pectobacterium	Pectobacterium carotovorum	BP9308	1	1	VMS36_RS02725,VMS36_RS09005
Pectobacterium carotovorum BP9310	Pectobacterium	Pectobacterium carotovorum	BP9310	1	1	VMR93_RS03390,VMR93_RS06055
Pectobacterium carotovorum CFBP1402	Pectobacterium	Pectobacterium carotovorum	CFBP1402	1	1	H0252_RS01140,H0252_RS19010
Pectobacterium carotovorum CFBP6074	Pectobacterium	Pectobacterium carotovorum	CFBP6074	1	1	H0251_RS03595,H0251_RS05455
Pectobacterium carotovorum CFBP8734	Pectobacterium	Pectobacterium carotovorum	CFBP8734	1	1	H0250_RS09135,H0250_RS14200
Pectobacterium carotovorum Ec006	Pectobacterium	Pectobacterium carotovorum	Ec006	1	1	EXT66_RS02840,EXT66_RS19695
Pectobacterium carotovorum Ec007	Pectobacterium	Pectobacterium carotovorum	Ec007	1	1	EXT62_RS00070,EXT62_RS11950
Pectobacterium carotovorum Ec008	Pectobacterium	Pectobacterium carotovorum	Ec008	1	1	EXT55_RS01955,EXT55_RS13925
Pectobacterium carotovorum Ec093	Pectobacterium	Pectobacterium carotovorum	Ec093	1	1	EXT60_RS16960,EXT60_RS19050
Pectobacterium carotovorum Ec168	Pectobacterium	Pectobacterium carotovorum	Ec168	1	1	EXT58_RS05515,EXT58_RS14655
Pectobacterium carotovorum Ec177	Pectobacterium	Pectobacterium carotovorum	Ec177	1	1	EXT59_RS05510,EXT59_RS14670
Pectobacterium carotovorum Ec179	Pectobacterium	Pectobacterium carotovorum	Ec179	1	1	EXT56_RS03930,EXT56_RS19575
Pectobacterium carotovorum Ec180	Pectobacterium	Pectobacterium carotovorum	Ec180	1	1	EXT65_RS02865,EXT65_RS19820
Pectobacterium carotovorum Ecc15	Pectobacterium	Pectobacterium carotovorum	Ecc15	1	1	AKG38_RS05795,AKG38_RS10885
Pectobacterium carotovorum F164	Pectobacterium	Pectobacterium carotovorum	F164	1	1	Pc_F164-gene770,Pc_F164-gene3963
Pectobacterium carotovorum HG49	Pectobacterium	Pectobacterium carotovorum	HG49	1	1	D7Z95_RS00675,D7Z95_RS15440
Pectobacterium carotovorum JB113A	Pectobacterium	Pectobacterium carotovorum	JB113A	1	1	WCT73_RS02165,WCT73_RS16130
Pectobacterium carotovorum JB145A	Pectobacterium	Pectobacterium carotovorum	JB145A	1	1	WCT79_RS00795,WCT79_RS09755
Pectobacterium carotovorum JB94B	Pectobacterium	Pectobacterium carotovorum	JB94B	1	1	WCU94_RS08575,WCU94_RS11565
Pectobacterium carotovorum JB96A	Pectobacterium	Pectobacterium carotovorum	JB96A	1	1	WCT71_RS05165,WCT71_RS14480
Pectobacterium carotovorum JR11	Pectobacterium	Pectobacterium carotovorum	JR11	1	1	EH204_RS04030,EH204_RS10475
Pectobacterium carotovorum LMG2410	Pectobacterium	Pectobacterium carotovorum	LMG2410	1	1	FEV48_RS05405,FEV48_RS08370
Pectobacterium carotovorum M3	Pectobacterium	Pectobacterium carotovorum	M3	1	1	ACI515_RS04035,ACI515_RS10395
Pectobacterium carotovorum M4a	Pectobacterium	Pectobacterium carotovorum	M4a	1	1	ACI51Y_RS04035,ACI51Y_RS10400
Pectobacterium carotovorum M8a	Pectobacterium	Pectobacterium carotovorum	M8a	1	1	ACI516_RS04035,ACI516_RS10395
Pectobacterium carotovorum M8b	Pectobacterium	Pectobacterium carotovorum	M8b	1	1	ACI51Z_RS04035,ACI51Z_RS10395
Pectobacterium carotovorum MAFF106568	Pectobacterium	Pectobacterium carotovorum	MAFF106568	1	1	PEC106568_06290,PEC106568_11750
Pectobacterium carotovorum MAFF301296	Pectobacterium	Pectobacterium carotovorum	MAFF301296	1	1	PEC301296_16590,PEC301296_17660
Pectobacterium carotovorum MAFF301619	Pectobacterium	Pectobacterium carotovorum	MAFF301619	1	1	OCU83_RS03205,OCU83_RS11395
Pectobacterium carotovorum MAFF301645	Pectobacterium	Pectobacterium carotovorum	MAFF301645	1	1	OCU81_RS00980,OCU81_RS07975
Pectobacterium carotovorum MAFF301653	Pectobacterium	Pectobacterium carotovorum	MAFF301653	1	1	PEC301653_05950,PEC301653_31370
Pectobacterium carotovorum MAFF301875	Pectobacterium	Pectobacterium carotovorum	MAFF301875	1	1	OCU52_RS02405,OCU52_RS06260
Pectobacterium carotovorum MAFF301877	Pectobacterium	Pectobacterium carotovorum	MAFF301877	1	1	PEC301877_08390,PEC301877_40480
Pectobacterium carotovorum MAFF301889	Pectobacterium	Pectobacterium carotovorum	MAFF301889	1	1	OCU70_RS04825,OCU70_RS11475
Pectobacterium carotovorum MAFF301899	Pectobacterium	Pectobacterium carotovorum	MAFF301899	1	1	PEC301899_20860,PEC301899_41040
Pectobacterium carotovorum MAFF301937	Pectobacterium	Pectobacterium carotovorum	MAFF301937	1	1	PEC301937_10730,PEC301937_22260
Pectobacterium carotovorum MAFF311524	Pectobacterium	Pectobacterium carotovorum	MAFF311524	1	1	PEC311524_01700,PEC311524_34780
Pectobacterium carotovorum MAFF331060	Pectobacterium	Pectobacterium carotovorum	MAFF331060	1	1	PEC331060_06250,PEC331060_08970
Pectobacterium carotovorum NBRC103133	Pectobacterium	Pectobacterium carotovorum	NBRC103133	1	1	QSK02_RS05435,QSK02_RS19015
Pectobacterium carotovorum NBRC12380-1	Pectobacterium	Pectobacterium carotovorum	NBRC12380-1	1	1	OCU76_RS02295,OCU76_RS18900
Pectobacterium carotovorum NBRC12380-2	Pectobacterium	Pectobacterium carotovorum	NBRC12380-2	1	1	QSJ55_RS02285,QSJ55_RS19045
Pectobacterium carotovorum NBRC14082	Pectobacterium	Pectobacterium carotovorum	NBRC14082	1	1	Pcaca04_03590,Pcaca04_12870
Pectobacterium carotovorum NBRC3830-1	Pectobacterium	Pectobacterium carotovorum	NBRC3830-1	1	1	Pcaca02_12200,Pcaca02_16940
Pectobacterium carotovorum NBRC3830-2	Pectobacterium	Pectobacterium carotovorum	NBRC3830-2	1	1	SOASR015_11110,SOASR015_20810
Pectobacterium carotovorum NJAU110	Pectobacterium	Pectobacterium carotovorum	NJAU110	1	1	SNE16_RS07795,SNE16_RS17720
Pectobacterium carotovorum NJAU120	Pectobacterium	Pectobacterium carotovorum	NJAU120	1	1	SNE15_RS02145,SNE15_RS14920
Pectobacterium carotovorum NX18131	Pectobacterium	Pectobacterium carotovorum	NX18131	1	1	PO857_RS08320,PO857_RS19910
Pectobacterium carotovorum NY1464A	Pectobacterium	Pectobacterium carotovorum	NY1464A	1	1	WCT96_RS02330,WCT96_RS13905
Pectobacterium carotovorum NY1767A	Pectobacterium	Pectobacterium carotovorum	NY1767A	1	1	G5647_RS03595,G5647_RS15765
Pectobacterium carotovorum NY1786A	Pectobacterium	Pectobacterium carotovorum	NY1786A	1	1	G5645_RS02970,G5645_RS08730
Pectobacterium carotovorum NY1893	Pectobacterium	Pectobacterium carotovorum	NY1893	1	1	WCT65_RS01340,WCT65_RS06495
Pectobacterium carotovorum NY1902	Pectobacterium	Pectobacterium carotovorum	NY1902	1	1	WCT60_RS05435,WCT60_RS11235
Pectobacterium carotovorum NY2009	Pectobacterium	Pectobacterium carotovorum	NY2009	1	1	WCT59_RS02810,WCT59_RS09625
Pectobacterium carotovorum PC1	Pectobacterium	Pectobacterium carotovorum	PC1	1	1	PC1_RS03810,PC1_RS09925
Pectobacterium carotovorum PCC21	Pectobacterium	Pectobacterium carotovorum	PCC21	1	1	PCC21_RS03910,PCC21_RS10175
Pectobacterium carotovorum PCC27	Pectobacterium	Pectobacterium carotovorum	PCC27	1	1	ACI65L_RS07185,ACI65L_RS13660
Pectobacterium carotovorum PCCS1-1	Pectobacterium	Pectobacterium carotovorum	PCCS1-1	1	1	IQ281_RS10220,IQ281_RS16690
Pectobacterium carotovorum PCCS1-2	Pectobacterium	Pectobacterium carotovorum	PCCS1-2	1	1	Q7O_RS02340,Q7O_RS06930
Pectobacterium carotovorum RC5297	Pectobacterium	Pectobacterium carotovorum	RC5297	1	1	F9W95_RS08155,F9W95_RS14600
Pectobacterium carotovorum RMIT1	Pectobacterium	Pectobacterium carotovorum	RMIT1	1	1	MFFDBJGM_01771,MFFDBJGM_04349
Pectobacterium carotovorum S115112D	Pectobacterium	Pectobacterium carotovorum	S115112D	1	1	D5071_RS06380,D5071_RS11145
Pectobacterium carotovorum S116013K	Pectobacterium	Pectobacterium carotovorum	S116013K	1	1	D5081_RS08535,D5081_RS10025
Pectobacterium carotovorum S1A16	Pectobacterium	Pectobacterium carotovorum	S1A16	1	1	D5078_RS09530,D5078_RS16215
Pectobacterium carotovorum S416031C	Pectobacterium	Pectobacterium carotovorum	S416031C	1	1	D5083_RS10945,D5083_RS13655
Pectobacterium carotovorum WPP14-1	Pectobacterium	Pectobacterium carotovorum	WPP14-1	1	1	PCCA_RS01505,PCCA_RS12705
Pectobacterium carotovorum WPP14-2	Pectobacterium	Pectobacterium carotovorum	WPP14-2	1	1	HER17_RS10970,HER17_RS17255
Pectobacterium carotovorum XP13	Pectobacterium	Pectobacterium carotovorum	XP13	1	1	IHJ55_RS10895,IHJ55_RS17270
Pectobacterium carotovorum Y16	Pectobacterium	Pectobacterium carotovorum	Y16	1	1	RC96_RS02665,RC96_RS12000
Pectobacterium carotovorum Y39	Pectobacterium	Pectobacterium carotovorum	Y39	1	1	RC98_RS01490,RC98_RS15015
Pectobacterium carotovorum Y57	Pectobacterium	Pectobacterium carotovorum	Y57	1	1	RC84_RS03475,RC84_RS18185
Pectobacterium carotovorum ZJ42	Pectobacterium	Pectobacterium carotovorum	ZJ42	1	1	PSR30_RS03875,PSR30_RS10205
Pectobacterium carotovorum ZM1	Pectobacterium	Pectobacterium carotovorum	ZM1	1	1	GBN63_RS10105,GBN63_RS16125
Pectobacterium colocasium LJ1	Pectobacterium	Pectobacterium colocasium	LJ1	1	1	LCF41_RS04330,LCF41_RS10910
Pectobacterium colocasium MT271	Pectobacterium	Pectobacterium colocasium	MT271	1	1	U1R68_RS10780,U1R68_RS17115
Pectobacterium jejuense 22LXZD0301	Pectobacterium	Pectobacterium jejuense	22LXZD0301	1	1	ACIPUH_RS03125,ACIPUH_RS10600
Pectobacterium jejuense 22LXZD0303	Pectobacterium	Pectobacterium jejuense	22LXZD0303	1	1	ACIPU9_RS03120,ACIPU9_RS09085
Pectobacterium jejuense 22LXZD0305	Pectobacterium	Pectobacterium jejuense	22LXZD0305	1	1	ACIPT4_RS04630,ACIPT4_RS20585
Pectobacterium jejuense PD7434	Pectobacterium	Pectobacterium jejuense	PD7434	1	1	ABRQ03_RS04635,ABRQ03_RS14310
Pectobacterium odoriferum BC	Pectobacterium	Pectobacterium odoriferum	BC	1	1	BCS7_RS03985,BCS7_RS10655
Pectobacterium odoriferum BCS7	Pectobacterium	Pectobacterium odoriferum	BCS7	1	1	BCS7_03870,BCS7_10290
Pectobacterium odoriferum JK21	Pectobacterium	Pectobacterium odoriferum	JK21	1	1	EO763_RS03970,EO763_RS11255
Pectobacterium odoriferum NCPPB3839	Pectobacterium	Pectobacterium odoriferum	NCPPB3839	1	1	KS43_RS02925,KS43_RS18600
Pectobacterium odoriferum NCPPB3841	Pectobacterium	Pectobacterium odoriferum	NCPPB3841	1	1	KU75_RS08050,KU75_RS19750
Pectobacterium odoriferum PD6860	Pectobacterium	Pectobacterium odoriferum	PD6860	1	1	ABRP70_RS08820,ABRP70_RS18385
Pectobacterium odoriferum PD8606	Pectobacterium	Pectobacterium odoriferum	PD8606	1	1	ABRP56_RS17100,ABRP56_RS19475
Pectobacterium odoriferum Q106	Pectobacterium	Pectobacterium odoriferum	Q106	1	1	BV921_RS00575,BV921_RS18805
Pectobacterium odoriferum Q115	Pectobacterium	Pectobacterium odoriferum	Q115	1	1	BV924_RS03675,BV924_RS16820
Pectobacterium odoriferum Q142	Pectobacterium	Pectobacterium odoriferum	Q142	1	1	BV926_RS04875,BV926_RS16910
Pectobacterium odoriferum Q166	Pectobacterium	Pectobacterium odoriferum	Q166	1	1	BV919_RS04875,BV919_RS16920
Pectobacterium odoriferum Q32	Pectobacterium	Pectobacterium odoriferum	Q32	1	1	BVY05_RS02615,BVY05_RS18835
Pectobacterium odoriferum Q40	Pectobacterium	Pectobacterium odoriferum	Q40	1	1	BVY06_RS01955,BVY06_RS17185
Pectobacterium odoriferum Q47	Pectobacterium	Pectobacterium odoriferum	Q47	1	1	BV916_RS05640,BV916_RS18285
Pectobacterium odoriferum S6	Pectobacterium	Pectobacterium odoriferum	S6	1	1	BV922_RS02960,BV922_RS18600
Pectobacterium odoriferum S62	Pectobacterium	Pectobacterium odoriferum	S62	1	1	BV918_RS02960,BV918_RS19045
Pectobacterium odoriferum T4	Pectobacterium	Pectobacterium odoriferum	T4	1	1	BV923_RS06155,BV923_RS17210
Pectobacterium odoriferum T5	Pectobacterium	Pectobacterium odoriferum	T5	1	1	BV920_RS03790,BV920_RS17550
Pectobacterium parvum FN20211	Pectobacterium	Pectobacterium parvum	FN20211	1	1	LOZ86_RS05195,LOZ86_RS11585
Pectobacterium parvum IFB5220	Pectobacterium	Pectobacterium parvum	IFB5220	1	1	CUU56_RS10885,CUU56_RS12255
Pectobacterium peruviense A350S18N16	Pectobacterium	Pectobacterium peruviense	A350S18N16	1	1	DUT67_RS11100,DUT67_RS17955
Pectobacterium peruviense A97S13F16	Pectobacterium	Pectobacterium peruviense	A97S13F16	1	1	C9J97_RS14055,C9J97_RS16440
Pectobacterium peruviense IFB5229	Pectobacterium	Pectobacterium peruviense	IFB5229	1	1	A0G02_RS01220,A0G02_RS04275
Pectobacterium peruviense IFB5232	Pectobacterium	Pectobacterium peruviense	IFB5232	1	1	A0G03_RS01215,A0G03_RS14945
Pectobacterium peruviense UGC32	Pectobacterium	Pectobacterium peruviense	UGC32	1	1	G033_RS04400,G033_RS11500
Pectobacterium polaris A3	Pectobacterium	Pectobacterium polaris	A3	1	1	IM880_RS09150,IM880_RS18550
Pectobacterium polaris A447S21J17	Pectobacterium	Pectobacterium polaris	A447S21J17	1	1	LF933_RS11100,LF933_RS18130
Pectobacterium polaris A641S6A17	Pectobacterium	Pectobacterium polaris	A641S6A17	1	1	LF936_RS03190,LF936_RS22100
Pectobacterium polaris A668S6A17	Pectobacterium	Pectobacterium polaris	A668S6A17	1	1	LF927_RS00405,LF927_RS22095
Pectobacterium polaris BP9026	Pectobacterium	Pectobacterium polaris	BP9026	1	1	VMS20_RS02135,VMS20_RS08020
Pectobacterium polaris CM22112	Pectobacterium	Pectobacterium polaris	CM22112	1	1	PZA22_RS08105,PZA22_RS15310
Pectobacterium polaris CM22132	Pectobacterium	Pectobacterium polaris	CM22132	1	1	PZA20_RS05595,PZA20_RS12355
Pectobacterium polaris Ec137	Pectobacterium	Pectobacterium polaris	Ec137	1	1	EXT49_RS05160,EXT49_RS11390
Pectobacterium polaris Ec140	Pectobacterium	Pectobacterium polaris	Ec140	1	1	EXT53_RS11635,EXT53_RS18385
Pectobacterium polaris Ec143	Pectobacterium	Pectobacterium polaris	Ec143	1	1	EXT50_RS11630,EXT50_RS18415
Pectobacterium polaris Ec173	Pectobacterium	Pectobacterium polaris	Ec173	1	1	EXT52_RS08630,EXT52_RS10645
Pectobacterium polaris F109	Pectobacterium	Pectobacterium polaris	F109	1	1	KHDHEBDM_RS06205,KHDHEBDM_RS15655
Pectobacterium polaris IFB5222	Pectobacterium	Pectobacterium polaris	IFB5222	1	1	CUU45_RS02935,CUU45_RS10940
Pectobacterium polaris IFB5223	Pectobacterium	Pectobacterium polaris	IFB5223	1	1	CUU54_RS03635,CUU54_RS11480
Pectobacterium polaris IFB5252	Pectobacterium	Pectobacterium polaris	IFB5252	1	1	CUU52_RS03015,CUU52_RS09175
Pectobacterium polaris IPO1606	Pectobacterium	Pectobacterium polaris	IPO1606	1	1	P3842_RS07460,P3842_RS13665
Pectobacterium polaris IPO1948	Pectobacterium	Pectobacterium polaris	IPO1948	1	1	HU250_RS05275,HU250_RS21810
Pectobacterium polaris IPO3720	Pectobacterium	Pectobacterium polaris	IPO3720	1	1	HU228_RS02550,HU228_RS20710
Pectobacterium polaris IPO3841	Pectobacterium	Pectobacterium polaris	IPO3841	1	1	HU229_RS06570,HU229_RS14615
Pectobacterium polaris IPO3842	Pectobacterium	Pectobacterium polaris	IPO3842	1	1	HU226_RS03895,HU226_RS06700
Pectobacterium polaris LMG2406	Pectobacterium	Pectobacterium polaris	LMG2406	1	1	L0123_RS02905,L0123_RS13525
Pectobacterium polaris NAK226	Pectobacterium	Pectobacterium polaris	NAK226	1	1	H5A45_RS10785,H5A45_RS16080
Pectobacterium polaris NIBIO1392	Pectobacterium	Pectobacterium polaris	NIBIO1392	1	1	BJK05_RS05200,BJK05_RS21415
Pectobacterium polaris PD7233	Pectobacterium	Pectobacterium polaris	PD7233	1	1	ABRP65_RS05540,ABRP65_RS21205
Pectobacterium polaris QK4131	Pectobacterium	Pectobacterium polaris	QK4131	1	1	KSL88_RS10865,KSL88_RS17615
Pectobacterium polaris S416032B	Pectobacterium	Pectobacterium polaris	S416032B	1	1	D5074_RS06845,D5074_RS18085
Pectobacterium polaris SRB2	Pectobacterium	Pectobacterium polaris	SRB2	1	1	ABQH29_RS01090,ABQH29_RS18860
Pectobacterium polaris SS28	Pectobacterium	Pectobacterium polaris	SS28	1	1	DF209_RS02840,DF209_RS04175
Pectobacterium polonicum BP9129	Pectobacterium	Pectobacterium polonicum	BP9129	1	1	VMS59_RS05680,VMS59_RS05980
Pectobacterium polonicum BY21311	Pectobacterium	Pectobacterium polonicum	BY21311	1	1	LW347_RS04155,LW347_RS10460
Pectobacterium polonicum DPMP315	Pectobacterium	Pectobacterium polonicum	DPMP315	1	1	EDI29_RS03110,EDI29_RS11750
Pectobacterium polonicum KNUB0721	Pectobacterium	Pectobacterium polonicum	KNUB0721	1	1	PRK99_RS00110,PRK99_RS18555
Pectobacterium polonicum LMG	Pectobacterium	Pectobacterium polonicum	LMG	1	1	R0L47_06515,R0L47_23120
Pectobacterium polonicum LMG31077	Pectobacterium	Pectobacterium polonicum	LMG31077	1	1	R0L47_RS06515,R0L47_RS23215
Pectobacterium polonicum PD8607	Pectobacterium	Pectobacterium polonicum	PD8607	1	1	ABRQ07_RS02445,ABRQ07_RS05130
Pectobacterium punjabense 22DLYP032	Pectobacterium	Pectobacterium punjabense	22DLYP032	1	1	ACIPS7_RS05685,ACIPS7_RS15805
Pectobacterium punjabense 22LJNL0632	Pectobacterium	Pectobacterium punjabense	22LJNL0632	1	1	ACIPR9_RS02510,ACIPR9_RS20370
Pectobacterium punjabense BP9017	Pectobacterium	Pectobacterium punjabense	BP9017	1	1	VMS66_RS01275,VMS66_RS13675
Pectobacterium punjabense IPO3715-1	Pectobacterium	Pectobacterium punjabense	IPO3715-1	1	1	H4F53_RS10185,H4F53_RS16010
Pectobacterium punjabense IPO3715-2	Pectobacterium	Pectobacterium punjabense	IPO3715-2	1	1	IN997_RS01820,IN997_RS17250
Pectobacterium punjabense P9A19a	Pectobacterium	Pectobacterium punjabense	P9A19a	1	1	IHV14_RS03765,IHV14_RS17420
Pectobacterium punjabense PD5156	Pectobacterium	Pectobacterium punjabense	PD5156	1	1	ABRP59_RS01725,ABRP59_RS12885
Pectobacterium punjabense RNS0828	Pectobacterium	Pectobacterium punjabense	RNS0828	1	1	ILP31_RS04725,ILP31_RS08055
Pectobacterium punjabense Saturn	Pectobacterium	Pectobacterium punjabense	Saturn	1	1	AACK17_RS02675,AACK17_RS19050
Pectobacterium punjabense SS95-1	Pectobacterium	Pectobacterium punjabense	SS95-1	1	1	C9I36_RS16780,C9I36_RS17200
Pectobacterium punjabense SS95-2	Pectobacterium	Pectobacterium punjabense	SS95-2	1	1	E2566_RS04135,E2566_RS10550
Pectobacterium punjabense ZRIMU1523	Pectobacterium	Pectobacterium punjabense	ZRIMU1523	1	1	PQO10_RS00120,PQO10_RS11380
Pectobacterium quasiaquaticum A113S21F16	Pectobacterium	Pectobacterium quasiaquaticum	A113S21F16	1	1	IG608_RS11210,IG608_RS12940
Pectobacterium quasiaquaticum A477S1J17	Pectobacterium	Pectobacterium quasiaquaticum	A477S1J17	1	1	IG609_RS09860,IG609_RS16160
Pectobacterium quasiaquaticum FL60S17	Pectobacterium	Pectobacterium quasiaquaticum	FL60S17	1	1	IG612_RS05505,IG612_RS07740
Pectobacterium quasiaquaticum FL63S17	Pectobacterium	Pectobacterium quasiaquaticum	FL63S17	1	1	IG610_RS02005,IG610_RS05465
Pectobacterium sp 195015	Pectobacterium	Pectobacterium	195015	1	1	WCT94_RS01345,WCT94_RS14455
Pectobacterium sp 21LCBS02	Pectobacterium	Pectobacterium	21LCBS02	1	1	ACIPT0_RS01590,ACIPT0_RS09780
Pectobacterium sp 21LCBS03	Pectobacterium	Pectobacterium	21LCBS03	1	1	MYB54_RS11560,MYB54_RS17635
Pectobacterium sp 22DLYP08	Pectobacterium	Pectobacterium	22DLYP08	1	1	ACIPT6_RS05280,ACIPT6_RS14565
Pectobacterium sp 22KMSM01	Pectobacterium	Pectobacterium	22KMSM01	1	1	ACIPUN_RS02885,ACIPUN_RS14790
Pectobacterium sp 22LCQN011	Pectobacterium	Pectobacterium	22LCQN011	1	1	ACIPSG_RS00945,ACIPSG_RS06900
Pectobacterium sp 22LCQN013	Pectobacterium	Pectobacterium	22LCQN013	1	1	ACIPTQ_RS00960,ACIPTQ_RS05980
Pectobacterium sp 22LCQN015	Pectobacterium	Pectobacterium	22LCQN015	1	1	ACIPSX_RS02890,ACIPSX_RS16680
Pectobacterium sp 22LCQN021	Pectobacterium	Pectobacterium	22LCQN021	1	1	ACIPTU_RS06165,ACIPTU_RS21105
Pectobacterium sp 22LCQN022	Pectobacterium	Pectobacterium	22LCQN022	1	1	ACIPSW_RS06125,ACIPSW_RS14195
Pectobacterium sp 22LCQN023	Pectobacterium	Pectobacterium	22LCQN023	1	1	ACIPSR_RS01955,ACIPSR_RS07785
Pectobacterium sp 22LJYL011	Pectobacterium	Pectobacterium	22LJYL011	1	1	ACIPTR_RS00535,ACIPTR_RS11030
Pectobacterium sp 22LXZD0304	Pectobacterium	Pectobacterium	22LXZD0304	1	1	ACIPUG_RS02270,ACIPUG_RS17825
Pectobacterium sp B2J2	Pectobacterium	Pectobacterium	B2J2	1	1	ACKQAD_RS07725,ACKQAD_RS10760
Pectobacterium sp BSHS4	Pectobacterium	Pectobacterium	BSHS4	1	1	ACIPS8_RS02475,ACIPS8_RS05015
Pectobacterium sp CFBP8739	Pectobacterium	Pectobacterium	CFBP8739	1	1	H0247_RS02205,H0247_RS15650
Pectobacterium sp DL1021	Pectobacterium	Pectobacterium	DL1021	1	1	ACIPTZ_RS02755,ACIPTZ_RS07450
Pectobacterium sp DL64	Pectobacterium	Pectobacterium	DL64	1	1	ACIPST_RS02755,ACIPST_RS07450
Pectobacterium sp F11	Pectobacterium	Pectobacterium	F11	1	1	NAL19_RS04060,NAL19_RS10240
Pectobacterium sp HCp51	Pectobacterium	Pectobacterium	HCp51	1	1	Q3A88_RS09655,Q3A88_RS10550
Pectobacterium sp IFB5596	Pectobacterium	Pectobacterium	IFB5596	1	1	A6301_RS01175,A6301_RS12480
Pectobacterium sp PL152	Pectobacterium	Pectobacterium	PL152	1	1	KXZ65_17115,KXZ65_23875
Pectobacterium sp SJHS31	Pectobacterium	Pectobacterium	SJHS31	1	1	ACIPSD_RS05385,ACIPSD_RS07565
Pectobacterium versatile 14A	Pectobacterium	Pectobacterium versatile	14A	1	1	EIP93_RS04590,EIP93_RS11180
Pectobacterium versatile 18B42	Pectobacterium	Pectobacterium versatile	18B42	1	1	WCU57_RS00130,WCU57_RS04525
Pectobacterium versatile 195021	Pectobacterium	Pectobacterium versatile	195021	1	1	WCU62_RS01450,WCU62_RS14845
Pectobacterium versatile 195026	Pectobacterium	Pectobacterium versatile	195026	1	1	WCT89_RS11275,WCT89_RS18365
Pectobacterium versatile 195028	Pectobacterium	Pectobacterium versatile	195028	1	1	WCT95_RS11270,WCT95_RS18360
Pectobacterium versatile 21A09	Pectobacterium	Pectobacterium versatile	21A09	1	1	WBW39_RS00230,WBW39_RS07515
Pectobacterium versatile 22LJNL0663	Pectobacterium	Pectobacterium versatile	22LJNL0663	1	1	ACIPTT_RS03685,ACIPTT_RS10475
Pectobacterium versatile 22TC1	Pectobacterium	Pectobacterium versatile	22TC1	1	1	NG690_RS02430,NG690_RS11580
Pectobacterium versatile 32	Pectobacterium	Pectobacterium versatile	32	1	1	OA04_RS04300,OA04_RS11205
Pectobacterium versatile A095S3F16	Pectobacterium	Pectobacterium versatile	A095S3F16	1	1	LF938_RS10890,LF938_RS21220
Pectobacterium versatile A102S1F16	Pectobacterium	Pectobacterium versatile	A102S1F16	1	1	L0129_RS09585,L0129_RS15370
Pectobacterium versatile A155S5M16	Pectobacterium	Pectobacterium versatile	A155S5M16	1	1	L0095_RS04045,L0095_RS09265
Pectobacterium versatile A165S18M16-1	Pectobacterium	Pectobacterium versatile	A165S18M16-1	1	1	LF937_RS18845,LF937_RS19255
Pectobacterium versatile A165S18M16-2	Pectobacterium	Pectobacterium versatile	A165S18M16-2	1	1	I1A45_RS18820,I1A45_RS19230
Pectobacterium versatile A167S22M16	Pectobacterium	Pectobacterium versatile	A167S22M16	1	1	L0066_RS07190,L0066_RS17310
Pectobacterium versatile A197S18M16	Pectobacterium	Pectobacterium versatile	A197S18M16	1	1	L0115_RS01695,L0115_RS03450
Pectobacterium versatile A385S18F17	Pectobacterium	Pectobacterium versatile	A385S18F17	1	1	L0100_RS06240,L0100_RS12410
Pectobacterium versatile A546S4A17	Pectobacterium	Pectobacterium versatile	A546S4A17	1	1	LF941_RS13705,LF941_RS17660
Pectobacterium versatile A550S10A17	Pectobacterium	Pectobacterium versatile	A550S10A17	1	1	L0149_RS03985,L0149_RS07630
Pectobacterium versatile A56GEAMM15	Pectobacterium	Pectobacterium versatile	A56GEAMM15	1	1	L0127_RS00200,L0127_RS17995
Pectobacterium versatile A59S3O15	Pectobacterium	Pectobacterium versatile	A59S3O15	1	1	L0126_RS00975,L0126_RS06380
Pectobacterium versatile A619S1N17	Pectobacterium	Pectobacterium versatile	A619S1N17	1	1	L0096_RS08335,L0096_RS17545
Pectobacterium versatile A67S18O15	Pectobacterium	Pectobacterium versatile	A67S18O15	1	1	EG330_RS18620,EG330_RS20310
Pectobacterium versatile A69S13O15	Pectobacterium	Pectobacterium versatile	A69S13O15	1	1	EG331_RS05400,EG331_RS17140
Pectobacterium versatile A73S18O15	Pectobacterium	Pectobacterium versatile	A73S18O15	1	1	LLE50_RS16075,LLE50_RS22575
Pectobacterium versatile A75S21O15	Pectobacterium	Pectobacterium versatile	A75S21O15	1	1	EG332_RS06075,EG332_RS10790
Pectobacterium versatile A78S20O15	Pectobacterium	Pectobacterium versatile	A78S20O15	1	1	L0130_RS00765,L0130_RS20425
Pectobacterium versatile A792S21N17	Pectobacterium	Pectobacterium versatile	A792S21N17	1	1	L0101_RS00080,L0101_RS13665
Pectobacterium versatile A80S18O15	Pectobacterium	Pectobacterium versatile	A80S18O15	1	1	L0102_RS10295,L0102_RS18685
Pectobacterium versatile A96S13F16	Pectobacterium	Pectobacterium versatile	A96S13F16	1	1	L0098_RS00870,L0098_RS09930
Pectobacterium versatile BP9004	Pectobacterium	Pectobacterium versatile	BP9004	1	1	VMS72_RS01520,VMS72_RS02935
Pectobacterium versatile BP9019	Pectobacterium	Pectobacterium versatile	BP9019	1	1	VMS91_RS04535,VMS91_RS19130
Pectobacterium versatile BP9109	Pectobacterium	Pectobacterium versatile	BP9109	1	1	VMT07_RS01380,VMT07_RS05950
Pectobacterium versatile BP9130	Pectobacterium	Pectobacterium versatile	BP9130	1	1	VMS61_RS02810,VMS61_RS19115
Pectobacterium versatile BP9149	Pectobacterium	Pectobacterium versatile	BP9149	1	1	VMS34_RS01385,VMS34_RS02935
Pectobacterium versatile BP9166	Pectobacterium	Pectobacterium versatile	BP9166	1	1	VMS15_RS02015,VMS15_RS03825
Pectobacterium versatile BP9389	Pectobacterium	Pectobacterium versatile	BP9389	1	1	VMS27_RS01465,VMS27_RS19115
Pectobacterium versatile BSHS15	Pectobacterium	Pectobacterium versatile	BSHS15	1	1	ACIPTP_RS03210,ACIPTP_RS21120
Pectobacterium versatile C11	Pectobacterium	Pectobacterium versatile	C11	1	1	M2559_RS09220,M2559_RS21090
Pectobacterium versatile CFBP1118	Pectobacterium	Pectobacterium versatile	CFBP1118	1	1	H0261_RS13435,H0261_RS20380
Pectobacterium versatile CFBP1552	Pectobacterium	Pectobacterium versatile	CFBP1552	1	1	EG333_RS02485,EG333_RS21345
Pectobacterium versatile CFBP5378	Pectobacterium	Pectobacterium versatile	CFBP5378	1	1	H0255_RS05085,H0255_RS17010
Pectobacterium versatile CFBP5663	Pectobacterium	Pectobacterium versatile	CFBP5663	1	1	EG334_RS03380,EG334_RS21920
Pectobacterium versatile CFBP5669	Pectobacterium	Pectobacterium versatile	CFBP5669	1	1	H0253_RS03310,H0253_RS09360
Pectobacterium versatile CFBP6051	Pectobacterium	Pectobacterium versatile	CFBP6051	1	1	EG335_RS09305,EG335_RS16205
Pectobacterium versatile CFBP6698	Pectobacterium	Pectobacterium versatile	CFBP6698	1	1	H0260_RS09200,H0260_RS21760
Pectobacterium versatile CFBP73591	Pectobacterium	Pectobacterium versatile	CFBP73591	1	1	L0092_RS04325,L0092_RS14800
Pectobacterium versatile DSM30169	Pectobacterium	Pectobacterium versatile	DSM30169	1	1	IDM35_RS12145,IDM35_RS19465
Pectobacterium versatile ECC15	Pectobacterium	Pectobacterium versatile	ECC15	1	1	IMY97_RS12670,IMY97_RS19385
Pectobacterium versatile Ecc71	Pectobacterium	Pectobacterium versatile	Ecc71	1	1	BZY99_RS01425,BZY99_RS11340
Pectobacterium versatile F018	Pectobacterium	Pectobacterium versatile	F018	1	1	F018LOC_RS02605,F018LOC_RS20370
Pectobacterium versatile F131	Pectobacterium	Pectobacterium versatile	F131	1	1	F131LOC_RS03560,F131LOC_RS10250
Pectobacterium versatile F135	Pectobacterium	Pectobacterium versatile	F135	1	1	C4Q55_RS06830,C4Q55_RS19680
Pectobacterium versatile IPO0139	Pectobacterium	Pectobacterium versatile	IPO0139	1	1	H5A41_RS02905,H5A41_RS14510
Pectobacterium versatile JB133A	Pectobacterium	Pectobacterium versatile	JB133A	1	1	WCT97_RS07230,WCT97_RS09990
Pectobacterium versatile JB53C	Pectobacterium	Pectobacterium versatile	JB53C	1	1	WCT78_RS13585,WCT78_RS16705
Pectobacterium versatile KC01	Pectobacterium	Pectobacterium versatile	KC01	1	1	K7X24_RS03615,K7X24_RS10590
Pectobacterium versatile KC02	Pectobacterium	Pectobacterium versatile	KC02	1	1	K7X46_RS18715,K7X46_RS18900
Pectobacterium versatile KC03	Pectobacterium	Pectobacterium versatile	KC03	1	1	K7X47_RS08210,K7X47_RS13570
Pectobacterium versatile LMG2411	Pectobacterium	Pectobacterium versatile	LMG2411	1	1	L0094_RS11905,L0094_RS19460
Pectobacterium versatile LMG2412	Pectobacterium	Pectobacterium versatile	LMG2412	1	1	L0065_RS04570,L0065_RS13260
Pectobacterium versatile LMG2413	Pectobacterium	Pectobacterium versatile	LMG2413	1	1	L0071_RS04365,L0071_RS07790
Pectobacterium versatile LMG2424	Pectobacterium	Pectobacterium versatile	LMG2424	1	1	L0107_RS07740,L0107_RS12805
Pectobacterium versatile NAK227	Pectobacterium	Pectobacterium versatile	NAK227	1	1	H5A46_RS01570,H5A46_RS08110
Pectobacterium versatile NAK94	Pectobacterium	Pectobacterium versatile	NAK94	1	1	H4F35_RS01395,H4F35_RS09910
Pectobacterium versatile NY1705A	Pectobacterium	Pectobacterium versatile	NY1705A	1	1	F9U38_RS16190,F9U38_RS19925
Pectobacterium versatile NY1715C	Pectobacterium	Pectobacterium versatile	NY1715C	1	1	F9U39_RS02585,F9U39_RS04230
Pectobacterium versatile NY1753B	Pectobacterium	Pectobacterium versatile	NY1753B	1	1	F9U40_RS16010,F9U40_RS17990
Pectobacterium versatile NY1754A	Pectobacterium	Pectobacterium versatile	NY1754A	1	1	F9U41_RS16080,F9U41_RS17575
Pectobacterium versatile NY1762B	Pectobacterium	Pectobacterium versatile	NY1762B	1	1	F9U42_RS13525,F9U42_RS13690
Pectobacterium versatile NY1765A	Pectobacterium	Pectobacterium versatile	NY1765A	1	1	F9U43_RS15765,F9U43_RS19065
Pectobacterium versatile NY1766A	Pectobacterium	Pectobacterium versatile	NY1766A	1	1	F9U44_RS04455,F9U44_RS14445
Pectobacterium versatile NY1888	Pectobacterium	Pectobacterium versatile	NY1888	1	1	WCU76_RS03505,WCU76_RS16680
Pectobacterium versatile NY1898	Pectobacterium	Pectobacterium versatile	NY1898	1	1	WCU63_RS01250,WCU63_RS18315
Pectobacterium versatile NY1901	Pectobacterium	Pectobacterium versatile	NY1901	1	1	WCT81_RS01450,WCT81_RS07930
Pectobacterium versatile NY2007	Pectobacterium	Pectobacterium versatile	NY2007	1	1	WCT61_RS05940,WCT61_RS18240
Pectobacterium versatile NY2010	Pectobacterium	Pectobacterium versatile	NY2010	1	1	WCU61_RS01100,WCU61_RS12820
Pectobacterium versatile PB69	Pectobacterium	Pectobacterium versatile	PB69	1	1	PB69LOC_RS04860,PB69LOC_RS08975
Pectobacterium versatile PB70	Pectobacterium	Pectobacterium versatile	PB70	1	1	PB70LOC_RS01485,PB70LOC_RS14965
Pectobacterium versatile PD6994	Pectobacterium	Pectobacterium versatile	PD6994	1	1	ABRP52_RS10135,ABRP52_RS13950
Pectobacterium versatile PD7537	Pectobacterium	Pectobacterium versatile	PD7537	1	1	ABRP54_RS06435,ABRP54_RS19400
Pectobacterium versatile PD7836	Pectobacterium	Pectobacterium versatile	PD7836	1	1	ABRP67_RS07960,ABRP67_RS15565
Pectobacterium versatile PD8608	Pectobacterium	Pectobacterium versatile	PD8608	1	1	ABRQ08_RS02695,ABRQ08_RS07860
Pectobacterium versatile RMIT1	Pectobacterium	Pectobacterium versatile	RMIT1	1	1	MFFDBJGM_RS08945,MFFDBJGM_RS22120
Pectobacterium versatile S416033F	Pectobacterium	Pectobacterium versatile	S416033F	1	1	D5073_RS09320,D5073_RS11925
Pectobacterium versatile S416033I	Pectobacterium	Pectobacterium versatile	S416033I	1	1	D5076_RS12030,D5076_RS18635
Pectobacterium versatile S416033K	Pectobacterium	Pectobacterium versatile	S416033K	1	1	D5080_RS12000,D5080_RS20445
Pectobacterium versatile SCC1	Pectobacterium	Pectobacterium versatile	SCC1	1	1	SCC1_RS11180,SCC1_RS17980
Pectobacterium versatile SR1	Pectobacterium	Pectobacterium versatile	SR1	1	1	LGL96_RS14790,LGL96_RS21640
Pectobacterium versatile SR2	Pectobacterium	Pectobacterium versatile	SR2	1	1	LET06_RS01210,LET06_RS09990
Pectobacterium versatile SR3	Pectobacterium	Pectobacterium versatile	SR3	1	1	LET03_RS01210,LET03_RS09765
Pectobacterium versatile SR4	Pectobacterium	Pectobacterium versatile	SR4	1	1	LET05_RS01080,LET05_RS08625
Pectobacterium versatile SS96	Pectobacterium	Pectobacterium versatile	SS96	1	1	DF215_RS07855,DF215_RS12815
Pectobacterium versatile UMSS2	Pectobacterium	Pectobacterium versatile	UMSS2	1	1	WCT63_RS07965,WCT63_RS17650
Pectobacterium versatile UMSS4	Pectobacterium	Pectobacterium versatile	UMSS4	1	1	WCU79_RS10225,WCU79_RS21865
Pectobacterium versatile UMSS5	Pectobacterium	Pectobacterium versatile	UMSS5	1	1	WCT69_RS07145,WCT69_RS11050
Pectobacterium versatile WS2152	Pectobacterium	Pectobacterium versatile	WS2152	1	1	C7330_RS05115,C7330_RS20965
Pectobacterium zantedeschiae 2M	Pectobacterium	Pectobacterium zantedeschiae	2M	1	1	CTN06_RS01055,CTN06_RS13620
Pectobacterium zantedeschiae 9M	Pectobacterium	Pectobacterium zantedeschiae	9M	1	1	CLR69_RS05250,CLR69_RS11810
Pectobacterium zantedeschiae CFBP	Pectobacterium	Pectobacterium zantedeschiae	CFBP	1	1	SIM97_RS06915,SIM97_RS13085
Pectobacterium zantedeschiae PC2	Pectobacterium	Pectobacterium zantedeschiae	PC2	1	1	DEH81_RS02825,DEH81_RS17100
Pectobacterium zantedeschiae PD7096	Pectobacterium	Pectobacterium zantedeschiae	PD7096	1	1	ABRP55_RS05545,ABRP55_RS12555
Pectobacterium atrosepticum ICMP11525	Pectobacterium	Pectobacterium atrosepticum	ICMP11525	1	2	EXT73_03215,EXT73_03755,EXT73_34620
Prodigiosinella confusarubida ATCC39006	Prodigiosinella	Prodigiosinella confusarubida	ATCC39006	0	1	SER39006_RS13900
Rahnella aceris S2-A69	Rahnella	Rahnella aceris	S2-A69	0	1	MNO10_RS04200
Rahnella sikkimica ERMR105	Rahnella	Rahnella sikkimica	ERMR105	0	1	BV494_RS03705
Rahnella victoriana JZGX1	Rahnella	Rahnella victoriana	JZGX1	0	1	J9880_RS20115
Samsonia erythrinae DSM16730	Samsonia	Samsonia erythrinae	DSM16730	1	1	EDC54_RS00100,EDC54_RS09055
Shigella dysenteriae SWHEFF49	Shigella	Shigella dysenteriae	SWHEFF49	0	1	gene-HUZ68_RS10225
Shigella flexneri 2a301	Shigella	Shigella flexneri	2a301	0	1	gene-SF1255
Shigella sonnei ATCC29930	Shigella	Shigella sonnei	ATCC29930	0	1	gene-C1P89_RS04700
Symbiopectobacterium purcellii SyEd1	Symbiopectobacterium	Symbiopectobacterium purcellii	SyEd1	0	1	K6K13_RS10280
